# Supplementary material for: (2,2′-Bipyridyl-κ2 N,N′)chlorido(dl-threoninato-κ2 N,O 1)copper(II) monohydrate
Source: Acta Crystallogr Sect E Struct Rep Online. 2011 Jan 26;67(Pt 2):m262. doi: 10.1107/S1600536811002583 (PMC3051714; doi:10.1107/S1600536811002583)
Supplement: Supplementary file 1 [file e-67-0m262-sup1.cif]

##############################################################################
###                                                                        ###
###        Electronic paper (Acta Crystallographica Section E)             ###
###                                                                        ###
##############################################################################
#                                                                            #
# This CIF contains the data in a paper accepted for publication in Acta     #
# Crystallographica Section E. It conforms to the requirements of Notes      #
# for Authors for Section E, and has been peer reviewed under the auspices   #
# of the IUCr Commission on Journals.                                        #
#                                                                            #
# Full details of the Crystallographic Information File format               #
# are given in the paper "The Crystallographic Information File (CIF):       #
# a New Standard Archive File for Crystallography" by S. R. Hall, F. H.      #
# Allen and I. D. Brown [Acta Cryst. (1991), A47, 655-685].                  #
#                                                                            #
# The current version of the core CIF dictionary is obtainable from          #
# ftp://ftp.iucr.org/pub/cif_core.dic. The current version number is 2.4.    #
#                                                                            #
# Software is freely available for graphical display of the structure(s) in  #
# this CIF.  For information consult the CIF home page http://www.iucr.org/  #
# cif/home.html                                                              #
#                                                                            #
# This file may be used for bona fide research purposes within the           #
# scientific community so long as proper attribution is given to the journal # 
# article from which it was obtained.                                        #
#                                                                            #
##############################################################################
                                             
data_global
_audit_creation_method     'form.cif (version 2.0)'
_journal_data_validation_number     ?
_journal_date_recd_electronic     2011-01-07
_journal_date_accepted     2011-01-19
_journal_name_full     'Acta Crystallographica, Section E'
_journal_year     2011
_journal_volume     67
_journal_issue      2
_journal_page_first     m262
_journal_page_last     m262
_journal_paper_category     QM
_journal_coeditor_code     IS2663
_publ_contact_author_name     'Prof. Fun, Hoong-Kun'
_publ_contact_author_address
;
      X-ray Crystallography Unit
      School of Physics
      Universiti Sains Malaysia
      11800 USM, Penang
      MALAYSIA
;
_publ_contact_author_email     'hkfun@usm.my'
_publ_contact_author_fax     '604 6579150'
_publ_contact_author_phone     '604 6533652'
_publ_section_title
;\
(2,2'-Bipyridyl-\k^2^<i>N</i>,<i>N</i>')chlorido(<i>DL</i>-threoninato-\
\k^2^<i>N</i>,<i>O</i>^1^)copper(II) monohydrate
;
loop_
    _publ_author_name
    _publ_author_footnote
    _publ_author_address
    'Yi-Han Tan' ?
;     School of Chemical Sciences
      Universiti Sains Malaysia
      11800 USM, Penang
      Malaysia
;
    'Siang-Guan Teoh' ?
;     School of Chemical Sciences
      Universiti Sains Malaysia
      11800 USM, Penang
      Malaysia
;
    'Mohd Mustaqim Rosli' ?
;
      X-ray Crystallography Unit
      School of Physics
      Universiti Sains Malaysia
      11800 USM, Penang
      Malaysia
;
    'Hoong-Kun Fun'
;
      Thomson Reuters ResearcherID: A-3561-2009.
;
;     X-ray Crystallography Unit
      School of Physics
      Universiti Sains Malaysia
      11800 USM, Penang
      Malaysia
;
data_I
_audit_creation_method     SHELXL-97
_chemical_name_systematic
;
(2,2'-Bipyridyl-\k^2^<i>N</i>,<i>N</i>')chlorido(DL-threoninato-
\k^2^<i>N</i>,<i>O</i>^1^)copper(II) monohydrate
;
_chemical_name_common
;
;
_chemical_formula_moiety     'C14 H16 Cl Cu N3 O3, H2 O'
_chemical_formula_sum     'C14 H18 Cl Cu N3 O4'
_chemical_formula_iupac     '[Cu (C4 H8 N O3) Cl (C10 H8 N2)], H2 O'
_chemical_formula_weight     391.30
_chemical_melting_point     ?
_symmetry_cell_setting     monoclinic
_symmetry_space_group_name_H-M     'P 21/c'
_symmetry_space_group_name_Hall     '-P 2ybc'
loop_
    _symmetry_equiv_pos_as_xyz
    'x, y, z'
    '-x, y+1/2, -z+1/2'
    '-x, -y, -z'
    'x, -y-1/2, z-1/2'
_cell_length_a     7.48250(10)
_cell_length_b     12.0378(2)
_cell_length_c     18.2083(3)
_cell_angle_alpha     90.00
_cell_angle_beta     99.0970(10)
_cell_angle_gamma     90.00
_cell_volume     1619.44(4)
_cell_formula_units_Z     4
_cell_measurement_reflns_used     6390
_cell_measurement_theta_min     2.27
_cell_measurement_theta_max     27.65
_cell_measurement_temperature     297(2)
_exptl_crystal_description     block
_exptl_crystal_colour     blue
_exptl_crystal_size_max     0.39
_exptl_crystal_size_mid     0.33
_exptl_crystal_size_min     0.10
_exptl_crystal_density_diffrn     1.605
_exptl_crystal_density_meas     ?
_exptl_crystal_density_method     'not measured'
_exptl_crystal_F_000     804
_exptl_absorpt_coefficient_mu     1.536
_exptl_absorpt_correction_type     multi-scan
_exptl_absorpt_process_details     '(<i>SADABS</i>; Bruker, 2009)'
_exptl_absorpt_correction_T_min     0.5850
_exptl_absorpt_correction_T_max     0.8640
_exptl_special_details     ?
_diffrn_ambient_temperature     297(2)
_diffrn_radiation_type     MoK\a
_diffrn_radiation_wavelength     0.71073
_diffrn_radiation_source     'fine-focus sealed tube'
_diffrn_radiation_monochromator     graphite
_diffrn_measurement_device_type
;
Bruker SMART APEXII CCD area-detector
;
_diffrn_measurement_method     '\f and \w'
_diffrn_detector_area_resol_mean     ?
_diffrn_reflns_number     14209
_diffrn_reflns_av_R_equivalents     0.0261
_diffrn_reflns_av_sigmaI/netI     0.0247
_diffrn_reflns_theta_min     2.04
_diffrn_reflns_theta_max     27.65
_diffrn_reflns_theta_full     27.65
_diffrn_measured_fraction_theta_max     0.996
_diffrn_measured_fraction_theta_full     0.996
_diffrn_reflns_limit_h_min     -9
_diffrn_reflns_limit_h_max     9
_diffrn_reflns_limit_k_min     -15
_diffrn_reflns_limit_k_max     15
_diffrn_reflns_limit_l_min     -22
_diffrn_reflns_limit_l_max     23
_diffrn_standards_number     0
_diffrn_standards_interval_count     .
_diffrn_standards_interval_time     .
_diffrn_standards_decay_%     ?
_refine_special_details
;
 Refinement of F^2^ against ALL reflections.  The weighted R-factor wR and
 goodness of fit S are based on F^2^, conventional R-factors R are based
 on F, with F set to zero for negative F^2^. The threshold expression of
 F^2^ > 2sigma(F^2^) is used only for calculating R-factors(gt) etc. and is
 not relevant to the choice of reflections for refinement.  R-factors based
 on F^2^ are statistically about twice as large as those based on F, and R-
 factors based on ALL data will be even larger.
;
_reflns_number_total     3767
_reflns_number_gt     3262
_reflns_threshold_expression     I>2\s(I)
_refine_ls_structure_factor_coef     Fsqd
_refine_ls_matrix_type     full
_refine_ls_R_factor_all     0.0402
_refine_ls_R_factor_gt     0.0328
_refine_ls_wR_factor_gt     0.0808
_refine_ls_wR_factor_ref     0.0855
_refine_ls_goodness_of_fit_ref     1.048
_refine_ls_restrained_S_all     1.048
_refine_ls_number_reflns     3767
_refine_ls_number_parameters     221
_refine_ls_number_restraints     0
_refine_ls_hydrogen_treatment     mixed
_refine_ls_weighting_scheme     calc
_refine_ls_weighting_details
         'calc w=1/[\s^2^(Fo^2^)+(0.0357P)^2^+1.3397P] where P=(Fo^2^+2Fc^2^)/3'
_atom_sites_solution_hydrogens     geom
_atom_sites_solution_primary     direct
_atom_sites_solution_secondary     difmap
_refine_ls_shift/su_max     0.001
_refine_ls_shift/su_mean     0.000
_refine_diff_density_max     0.612
_refine_diff_density_min     -0.333
_refine_ls_extinction_method     none
_refine_ls_extinction_coef     ?
loop_
    _atom_type_symbol
    _atom_type_description
    _atom_type_scat_dispersion_real
    _atom_type_scat_dispersion_imag
    _atom_type_scat_source
    'C' 'C' 0.0033 0.0016
                         'International Tables Vol C Tables 4.2.6.8 and 6.1.1.4'
    'H' 'H' 0.0000 0.0000
                         'International Tables Vol C Tables 4.2.6.8 and 6.1.1.4'
    'N' 'N' 0.0061 0.0033
                         'International Tables Vol C Tables 4.2.6.8 and 6.1.1.4'
    'O' 'O' 0.0106 0.0060
                         'International Tables Vol C Tables 4.2.6.8 and 6.1.1.4'
    'Cl' 'Cl' 0.1484 0.1585
                         'International Tables Vol C Tables 4.2.6.8 and 6.1.1.4'
    'Cu' 'Cu' 0.3201 1.2651
                         'International Tables Vol C Tables 4.2.6.8 and 6.1.1.4'
_computing_data_collection     'APEX2 (Bruker, 2009)'
_computing_cell_refinement     'SAINT (Bruker, 2009)'
_computing_data_reduction     'SAINT (Bruker, 2009)'
_computing_structure_solution     'SHELXTL (Sheldrick, 2008)'
_computing_structure_refinement     'SHELXTL (Sheldrick, 2008)'
_computing_molecular_graphics     'SHELXTL (Sheldrick, 2008)'
_computing_publication_material
                             'SHELXTL (Sheldrick, 2008) and PLATON (Spek, 2009)'
loop_
    _atom_site_type_symbol
    _atom_site_label
    _atom_site_fract_x
    _atom_site_fract_y
    _atom_site_fract_z
    _atom_site_U_iso_or_equiv
    _atom_site_adp_type
    _atom_site_calc_flag
    _atom_site_refinement_flags
    _atom_site_occupancy
    _atom_site_disorder_assembly
    _atom_site_disorder_group
    Cu Cu1 0.21099(4) 0.51646(2) 0.150342(15) 0.03011(9) Uani d . 1 . .
    Cl Cl1 0.50867(8) 0.61287(6) 0.20278(4) 0.04414(16) Uani d . 1 . .
    O O1 0.0535(2) 0.63696(14) 0.17196(9) 0.0410(4) Uani d . 1 . .
    O O2 -0.0305(3) 0.72701(15) 0.26746(11) 0.0485(5) Uani d . 1 . .
    O O3 -0.1859(3) 0.46636(18) 0.29026(12) 0.0496(5) Uani d . 1 . .
    N N1 0.1999(2) 0.57032(16) 0.04640(10) 0.0313(4) Uani d . 1 . .
    N N2 0.3031(2) 0.37847(15) 0.10406(10) 0.0311(4) Uani d . 1 . .
    N N3 0.1738(3) 0.45802(17) 0.24897(11) 0.0323(4) Uani d . 1 . .
    C C1 0.1465(3) 0.6719(2) 0.02282(15) 0.0426(6) Uani d . 1 . .
    H H1A 0.1111 0.7221 0.0565 0.051 Uiso calc R 1 . .
    C C2 0.1426(4) 0.7044(2) -0.04996(15) 0.0489(7) Uani d . 1 . .
    H H2A 0.1038 0.7753 -0.0652 0.059 Uiso calc R 1 . .
    C C3 0.1965(4) 0.6308(3) -0.09978(14) 0.0471(6) Uani d . 1 . .
    H H3A 0.1946 0.6513 -0.1491 0.056 Uiso calc R 1 . .
    C C4 0.2534(3) 0.5266(2) -0.07581(13) 0.0411(6) Uani d . 1 . .
    H H4A 0.2920 0.4760 -0.1086 0.049 Uiso calc R 1 . .
    C C5 0.2525(3) 0.49774(19) -0.00186(12) 0.0301(5) Uani d . 1 . .
    C C6 0.3081(3) 0.38790(19) 0.03022(12) 0.0310(5) Uani d . 1 . .
    C C7 0.3610(3) 0.3007(2) -0.01053(14) 0.0414(6) Uani d . 1 . .
    H H7A 0.3630 0.3085 -0.0612 0.050 Uiso calc R 1 . .
    C C8 0.4109(4) 0.2015(2) 0.02508(17) 0.0484(6) Uani d . 1 . .
    H H8A 0.4470 0.1417 -0.0014 0.058 Uiso calc R 1 . .
    C C9 0.4068(4) 0.1920(2) 0.10013(16) 0.0446(6) Uani d . 1 . .
    H H9A 0.4409 0.1261 0.1251 0.054 Uiso calc R 1 . .
    C C10 0.3511(3) 0.2820(2) 0.13779(14) 0.0381(5) Uani d . 1 . .
    H H10A 0.3469 0.2752 0.1884 0.046 Uiso calc R 1 . .
    C C11 0.0373(3) 0.64663(19) 0.24007(14) 0.0351(5) Uani d . 1 . .
    C C12 0.1085(3) 0.5511(2) 0.29117(13) 0.0339(5) Uani d . 1 . .
    H H12A 0.2128 0.5791 0.3256 0.041 Uiso calc R 1 . .
    C C13 -0.0346(4) 0.5158(2) 0.33788(14) 0.0407(6) Uani d . 1 . .
    H H13A -0.0767 0.5817 0.3617 0.049 Uiso calc R 1 . .
    C C14 0.0338(5) 0.4324(3) 0.39667(17) 0.0614(8) Uani d . 1 . .
    H H14A -0.0561 0.4205 0.4281 0.092 Uiso calc R 1 . .
    H H14B 0.1429 0.4596 0.4260 0.092 Uiso calc R 1 . .
    H H14C 0.0584 0.3635 0.3736 0.092 Uiso calc R 1 . .
    O O1W 0.5123(3) 0.36924(19) 0.34690(13) 0.0643(6) Uani d . 1 . .
    H H1W1 0.6010 0.3869 0.3342 0.096 Uiso d R 1 . .
    H H2W1 0.5185 0.3006 0.3382 0.096 Uiso d R 1 . .
    H H1N3 0.098(4) 0.405(2) 0.2438(14) 0.033(7) Uiso d . 1 . .
    H H2N3 0.264(4) 0.428(2) 0.2692(16) 0.042(8) Uiso d . 1 . .
    H H1O3 -0.246(5) 0.523(3) 0.268(2) 0.064(11) Uiso d . 1 . .
loop_
    _atom_site_aniso_label
    _atom_site_aniso_U_11
    _atom_site_aniso_U_22
    _atom_site_aniso_U_33
    _atom_site_aniso_U_12
    _atom_site_aniso_U_13
    _atom_site_aniso_U_23
    Cu1 0.03619(16) 0.03037(15) 0.02525(15) 0.00142(11) 0.00949(11) -0.00088(11)
    Cl1 0.0391(3) 0.0492(4) 0.0433(3) -0.0077(3) 0.0043(2) -0.0089(3)
    O1 0.0500(10) 0.0394(9) 0.0360(9) 0.0098(8) 0.0146(8) 0.0018(7)
    O2 0.0594(11) 0.0371(9) 0.0529(11) 0.0046(8) 0.0214(9) -0.0086(8)
    O3 0.0383(10) 0.0506(12) 0.0613(13) -0.0045(9) 0.0120(9) 0.0059(10)
    N1 0.0314(9) 0.0358(10) 0.0264(9) -0.0004(8) 0.0038(7) 0.0018(8)
    N2 0.0334(9) 0.0323(9) 0.0284(9) -0.0017(8) 0.0074(7) 0.0000(8)
    N3 0.0340(10) 0.0322(10) 0.0318(10) -0.0010(9) 0.0087(8) 0.0000(8)
    C1 0.0444(13) 0.0397(13) 0.0442(14) 0.0064(11) 0.0084(11) 0.0057(11)
    C2 0.0480(15) 0.0513(16) 0.0450(15) 0.0035(12) 0.0002(12) 0.0189(13)
    C3 0.0434(14) 0.0672(18) 0.0286(12) -0.0052(13) 0.0000(10) 0.0143(12)
    C4 0.0388(12) 0.0556(16) 0.0283(12) -0.0054(11) 0.0037(10) -0.0008(11)
    C5 0.0273(10) 0.0385(12) 0.0239(10) -0.0059(9) 0.0025(8) -0.0022(9)
    C6 0.0273(10) 0.0367(12) 0.0297(11) -0.0046(9) 0.0069(8) -0.0040(9)
    C7 0.0449(13) 0.0467(14) 0.0339(13) -0.0029(11) 0.0105(10) -0.0108(11)
    C8 0.0500(15) 0.0401(14) 0.0576(17) 0.0005(12) 0.0157(13) -0.0156(13)
    C9 0.0458(14) 0.0355(13) 0.0540(16) 0.0019(11) 0.0127(12) 0.0035(12)
    C10 0.0411(12) 0.0370(12) 0.0379(13) 0.0020(10) 0.0117(10) 0.0037(10)
    C11 0.0320(11) 0.0324(11) 0.0426(13) -0.0046(9) 0.0107(10) -0.0066(10)
    C12 0.0337(11) 0.0369(12) 0.0320(12) -0.0043(9) 0.0081(9) -0.0071(10)
    C13 0.0483(14) 0.0429(13) 0.0333(13) -0.0021(11) 0.0144(11) -0.0018(10)
    C14 0.077(2) 0.0639(19) 0.0447(17) 0.0044(17) 0.0156(15) 0.0145(15)
    O1W 0.0566(12) 0.0612(13) 0.0791(16) -0.0010(10) 0.0234(11) 0.0110(12)
_geom_special_details
;
 All esds (except the esd in the dihedral angle between two l.s. planes)
 are estimated using the full covariance matrix.  The cell esds are taken
 into account individually in the estimation of esds in distances, angles
 and torsion angles; correlations between esds in cell parameters are only
 used when they are defined by crystal symmetry.  An approximate (isotropic)
 treatment of cell esds is used for estimating esds involving l.s. planes.
;
loop_
    _geom_bond_atom_site_label_1
    _geom_bond_atom_site_label_2
    _geom_bond_site_symmetry_2
    _geom_bond_distance
    _geom_bond_publ_flag
    Cu1 O1 . 1.9477(17) ?
    Cu1 N3 . 1.989(2) ?
    Cu1 N1 . 1.9898(18) ?
    Cu1 N2 . 2.0317(19) ?
    Cu1 Cl1 . 2.5588(7) ?
    O1 C11 . 1.270(3) ?
    O2 C11 . 1.234(3) ?
    O3 C13 . 1.441(3) ?
    O3 H1O3 . 0.88(4) ?
    N1 C1 . 1.336(3) ?
    N1 C5 . 1.342(3) ?
    N2 C10 . 1.336(3) ?
    N2 C6 . 1.356(3) ?
    N3 C12 . 1.484(3) ?
    N3 H1N3 . 0.85(3) ?
    N3 H2N3 . 0.80(3) ?
    C1 C2 . 1.377(4) ?
    C1 H1A . 0.9300 ?
    C2 C3 . 1.373(4) ?
    C2 H2A . 0.9300 ?
    C3 C4 . 1.373(4) ?
    C3 H3A . 0.9300 ?
    C4 C5 . 1.392(3) ?
    C4 H4A . 0.9300 ?
    C5 C6 . 1.479(3) ?
    C6 C7 . 1.379(3) ?
    C7 C8 . 1.382(4) ?
    C7 H7A . 0.9300 ?
    C8 C9 . 1.376(4) ?
    C8 H8A . 0.9300 ?
    C9 C10 . 1.381(4) ?
    C9 H9A . 0.9300 ?
    C10 H10A . 0.9300 ?
    C11 C12 . 1.522(3) ?
    C12 C13 . 1.529(3) ?
    C12 H12A . 0.9800 ?
    C13 C14 . 1.498(4) ?
    C13 H13A . 0.9800 ?
    C14 H14A . 0.9600 ?
    C14 H14B . 0.9600 ?
    C14 H14C . 0.9600 ?
    O1W H1W1 . 0.7668 ?
    O1W H2W1 . 0.8436 ?
loop_
    _geom_angle_atom_site_label_1
    _geom_angle_atom_site_label_2
    _geom_angle_atom_site_label_3
    _geom_angle_site_symmetry_1
    _geom_angle_site_symmetry_3
    _geom_angle
    _geom_angle_publ_flag
    O1 Cu1 N3 . . 84.58(8) ?
    O1 Cu1 N1 . . 90.79(7) ?
    N3 Cu1 N1 . . 169.53(9) ?
    O1 Cu1 N2 . . 161.51(8) ?
    N3 Cu1 N2 . . 100.98(8) ?
    N1 Cu1 N2 . . 80.67(8) ?
    O1 Cu1 Cl1 . . 96.05(6) ?
    N3 Cu1 Cl1 . . 93.51(7) ?
    N1 Cu1 Cl1 . . 96.32(6) ?
    N2 Cu1 Cl1 . . 101.14(5) ?
    C11 O1 Cu1 . . 114.81(15) ?
    C13 O3 H1O3 . . 105(2) ?
    C1 N1 C5 . . 119.3(2) ?
    C1 N1 Cu1 . . 124.71(17) ?
    C5 N1 Cu1 . . 116.00(15) ?
    C10 N2 C6 . . 118.8(2) ?
    C10 N2 Cu1 . . 127.17(16) ?
    C6 N2 Cu1 . . 114.03(15) ?
    C12 N3 Cu1 . . 107.76(15) ?
    C12 N3 H1N3 . . 110.7(17) ?
    Cu1 N3 H1N3 . . 110.6(17) ?
    C12 N3 H2N3 . . 115(2) ?
    Cu1 N3 H2N3 . . 110(2) ?
    H1N3 N3 H2N3 . . 102(3) ?
    N1 C1 C2 . . 121.9(3) ?
    N1 C1 H1A . . 119.0 ?
    C2 C1 H1A . . 119.0 ?
    C3 C2 C1 . . 119.2(3) ?
    C3 C2 H2A . . 120.4 ?
    C1 C2 H2A . . 120.4 ?
    C4 C3 C2 . . 119.2(2) ?
    C4 C3 H3A . . 120.4 ?
    C2 C3 H3A . . 120.4 ?
    C3 C4 C5 . . 119.1(2) ?
    C3 C4 H4A . . 120.4 ?
    C5 C4 H4A . . 120.4 ?
    N1 C5 C4 . . 121.2(2) ?
    N1 C5 C6 . . 114.65(19) ?
    C4 C5 C6 . . 124.1(2) ?
    N2 C6 C7 . . 121.7(2) ?
    N2 C6 C5 . . 114.61(19) ?
    C7 C6 C5 . . 123.7(2) ?
    C6 C7 C8 . . 119.0(2) ?
    C6 C7 H7A . . 120.5 ?
    C8 C7 H7A . . 120.5 ?
    C9 C8 C7 . . 119.4(2) ?
    C9 C8 H8A . . 120.3 ?
    C7 C8 H8A . . 120.3 ?
    C8 C9 C10 . . 118.9(2) ?
    C8 C9 H9A . . 120.5 ?
    C10 C9 H9A . . 120.5 ?
    N2 C10 C9 . . 122.3(2) ?
    N2 C10 H10A . . 118.9 ?
    C9 C10 H10A . . 118.9 ?
    O2 C11 O1 . . 125.1(2) ?
    O2 C11 C12 . . 118.2(2) ?
    O1 C11 C12 . . 116.7(2) ?
    N3 C12 C11 . . 111.47(19) ?
    N3 C12 C13 . . 113.29(19) ?
    C11 C12 C13 . . 109.98(19) ?
    N3 C12 H12A . . 107.3 ?
    C11 C12 H12A . . 107.3 ?
    C13 C12 H12A . . 107.3 ?
    O3 C13 C14 . . 107.4(2) ?
    O3 C13 C12 . . 109.4(2) ?
    C14 C13 C12 . . 113.2(2) ?
    O3 C13 H13A . . 108.9 ?
    C14 C13 H13A . . 108.9 ?
    C12 C13 H13A . . 108.9 ?
    C13 C14 H14A . . 109.5 ?
    C13 C14 H14B . . 109.5 ?
    H14A C14 H14B . . 109.5 ?
    C13 C14 H14C . . 109.5 ?
    H14A C14 H14C . . 109.5 ?
    H14B C14 H14C . . 109.5 ?
    H1W1 O1W H2W1 . . 97.9 ?
loop_
    _geom_torsion_atom_site_label_1
    _geom_torsion_atom_site_label_2
    _geom_torsion_atom_site_label_3
    _geom_torsion_atom_site_label_4
    _geom_torsion_site_symmetry_1
    _geom_torsion_site_symmetry_2
    _geom_torsion_site_symmetry_3
    _geom_torsion_site_symmetry_4
    _geom_torsion
    _geom_torsion_publ_flag
    N3 Cu1 O1 C11 . . . . 18.27(17) ?
    N1 Cu1 O1 C11 . . . . -171.14(17) ?
    N2 Cu1 O1 C11 . . . . 126.9(2) ?
    Cl1 Cu1 O1 C11 . . . . -74.70(16) ?
    O1 Cu1 N1 C1 . . . . 17.4(2) ?
    N3 Cu1 N1 C1 . . . . 81.0(5) ?
    N2 Cu1 N1 C1 . . . . -179.0(2) ?
    Cl1 Cu1 N1 C1 . . . . -78.73(19) ?
    O1 Cu1 N1 C5 . . . . -163.29(16) ?
    N3 Cu1 N1 C5 . . . . -99.7(5) ?
    N2 Cu1 N1 C5 . . . . 0.23(15) ?
    Cl1 Cu1 N1 C5 . . . . 100.54(15) ?
    O1 Cu1 N2 C10 . . . . -115.5(3) ?
    N3 Cu1 N2 C10 . . . . -9.4(2) ?
    N1 Cu1 N2 C10 . . . . -178.9(2) ?
    Cl1 Cu1 N2 C10 . . . . 86.41(19) ?
    O1 Cu1 N2 C6 . . . . 62.1(3) ?
    N3 Cu1 N2 C6 . . . . 168.12(15) ?
    N1 Cu1 N2 C6 . . . . -1.37(15) ?
    Cl1 Cu1 N2 C6 . . . . -96.04(15) ?
    O1 Cu1 N3 C12 . . . . -18.87(15) ?
    N1 Cu1 N3 C12 . . . . -83.0(5) ?
    N2 Cu1 N3 C12 . . . . 178.96(15) ?
    Cl1 Cu1 N3 C12 . . . . 76.88(15) ?
    C5 N1 C1 C2 . . . . 0.5(4) ?
    Cu1 N1 C1 C2 . . . . 179.73(19) ?
    N1 C1 C2 C3 . . . . -0.6(4) ?
    C1 C2 C3 C4 . . . . -0.1(4) ?
    C2 C3 C4 C5 . . . . 0.9(4) ?
    C1 N1 C5 C4 . . . . 0.4(3) ?
    Cu1 N1 C5 C4 . . . . -178.95(17) ?
    C1 N1 C5 C6 . . . . -179.8(2) ?
    Cu1 N1 C5 C6 . . . . 0.9(2) ?
    C3 C4 C5 N1 . . . . -1.0(4) ?
    C3 C4 C5 C6 . . . . 179.2(2) ?
    C10 N2 C6 C7 . . . . 0.1(3) ?
    Cu1 N2 C6 C7 . . . . -177.65(17) ?
    C10 N2 C6 C5 . . . . 180.0(2) ?
    Cu1 N2 C6 C5 . . . . 2.2(2) ?
    N1 C5 C6 N2 . . . . -2.0(3) ?
    C4 C5 C6 N2 . . . . 177.8(2) ?
    N1 C5 C6 C7 . . . . 177.8(2) ?
    C4 C5 C6 C7 . . . . -2.4(4) ?
    N2 C6 C7 C8 . . . . -0.3(4) ?
    C5 C6 C7 C8 . . . . 179.8(2) ?
    C6 C7 C8 C9 . . . . 0.0(4) ?
    C7 C8 C9 C10 . . . . 0.6(4) ?
    C6 N2 C10 C9 . . . . 0.5(4) ?
    Cu1 N2 C10 C9 . . . . 177.91(18) ?
    C8 C9 C10 N2 . . . . -0.8(4) ?
    Cu1 O1 C11 O2 . . . . 167.49(19) ?
    Cu1 O1 C11 C12 . . . . -12.2(3) ?
    Cu1 N3 C12 C11 . . . . 17.4(2) ?
    Cu1 N3 C12 C13 . . . . 142.08(18) ?
    O2 C11 C12 N3 . . . . 176.1(2) ?
    O1 C11 C12 N3 . . . . -4.2(3) ?
    O2 C11 C12 C13 . . . . 49.6(3) ?
    O1 C11 C12 C13 . . . . -130.7(2) ?
    N3 C12 C13 O3 . . . . -57.7(3) ?
    C11 C12 C13 O3 . . . . 67.8(3) ?
    N3 C12 C13 C14 . . . . 62.1(3) ?
    C11 C12 C13 C14 . . . . -172.4(2) ?
loop_
    _geom_hbond_atom_site_label_D
    _geom_hbond_atom_site_label_H
    _geom_hbond_atom_site_label_A
    _geom_hbond_site_symmetry_A
    _geom_hbond_distance_DH
    _geom_hbond_distance_HA
    _geom_hbond_distance_DA
    _geom_hbond_angle_DHA
    _geom_hbond_publ_flag
    O1W H1W1 O3 1_655 0.77 2.12 2.875(3) 168 yes
    O1W H2W1 Cl1 2_645 0.84 2.38 3.213(2) 170 yes
    N3 H1N3 O2 2_545 0.85(3) 2.20(2) 2.978(3) 152(3) yes
    N3 H2N3 O1W . 0.80(3) 2.26(3) 3.051(3) 167(3) yes
    O3 H1O3 Cl1 1_455 0.88(4) 2.29(4) 3.118(2) 156(3) yes
    C3 H3A O2 4_575 0.93 2.55 3.219(4) 130 yes
    C4 H4A Cl1 3_665 0.93 2.67 3.555(2) 160 yes
