# Supplementary material for: (2,2′-Bipyridyl-κ2 N,N′)chlorido(dl-threoninato-κ2 N,O 1)copper(II) monohydrate
Source: Acta Crystallogr Sect E Struct Rep Online. 2011 Jan 26;67(Pt 2):m262. doi: 10.1107/S1600536811002583 (PMC3051714; doi:10.1107/S1600536811002583)
Supplement: Supplementary file 2 [file e-67-0m262-Isup2.hkl]

# 
# h,k,l, Fc-squared, Fo-squared, sigma(Fo-squared) and status flag 
# 
data_I
_shelx_title ' yhcu3 in P2(1)/c (R.T.)' 
_shelx_refln_list_code          4 
_shelx_F_calc_maximum      206.73 
_exptl_crystal_F_000       804.00 
_reflns_d_resolution_high  0.7659 
 
loop_ 
 _symmetry_equiv_pos_as_xyz 
 'x, y, z' 
 '-x, y+1/2, -z+1/2' 
 '-x, -y, -z' 
 'x, -y-1/2, z-1/2' 
 
_cell_length_a     7.4825 
_cell_length_b    12.0378 
_cell_length_c    18.2083 
_cell_angle_alpha  90.000 
_cell_angle_beta   99.097 
_cell_angle_gamma  90.000 
 
_shelx_F_squared_multiplier     1.000 
 
loop_ 
 _refln_index_h 
 _refln_index_k 
 _refln_index_l 
 _refln_F_squared_calc 
 _refln_F_squared_meas 
 _refln_F_squared_sigma 
 _refln_observed_status 
   1   0   0     3718.71     3821.31     37.42 o 
   2   0   0     2041.79     1961.00     20.97 o 
   3   0   0     9830.46     9541.48    106.02 o 
   4   0   0     6787.13     6796.67     74.49 o 
   5   0   0     2138.68     2128.39     27.41 o 
   6   0   0     1008.37      965.32     31.29 o 
   7   0   0     2212.98     2170.76     38.43 o 
   8   0   0       24.28       27.93     11.71 o 
   9   0   0        4.14        0.24     13.27 o 
   1   1   0       73.14       60.82      3.21 o 
   2   1   0    20512.99    21565.25    172.53 o 
   3   1   0      612.92      601.21      8.36 o 
   4   1   0      819.91      836.77      9.52 o 
   5   1   0        7.87        9.04      1.80 o 
   6   1   0       26.24       32.03      3.95 o 
   7   1   0        0.02        6.57      3.81 o 
   8   1   0        0.96        5.01      4.27 o 
   9   1   0        0.40        4.83      4.54 o 
   0   2   0    19372.64    19871.08    219.39 o 
   1   2   0     6793.93     6773.84     68.97 o 
   2   2   0    22547.88    22186.37    230.38 o 
   3   2   0    10657.11    10521.62     92.56 o 
   4   2   0     6487.14     6649.88     64.56 o 
   5   2   0     2123.19     2026.00     23.80 o 
   6   2   0       38.69       46.60      4.09 o 
   7   2   0     1104.76     1119.89     18.70 o 
   8   2   0      113.38      115.35      9.08 o 
   9   2   0      119.80      106.30      9.03 o 
   1   3   0     3897.93     3913.59     40.67 o 
   2   3   0      264.25      317.14      4.85 o 
   3   3   0        2.44       15.60      4.73 o 
   4   3   0      831.78      795.18     11.71 o 
   5   3   0       86.21      101.66      4.82 o 
   6   3   0     1927.85     1877.80     28.53 o 
   7   3   0       48.40       51.91      4.89 o 
   8   3   0       91.50       93.22     10.70 o 
   9   3   0       15.39       25.67      7.22 o 
   0   4   0     1367.71     1231.22     15.66 o 
   1   4   0     7323.95     7426.02     75.29 o 
   2   4   0    17002.47    16872.56    185.70 o 
   3   4   0      163.57      163.37      3.90 o 
   4   4   0       26.08       32.87      2.46 o 
   5   4   0     7042.53     6609.70     94.22 o 
   6   4   0      722.75      719.80     15.11 o 
   7   4   0      116.52      125.33      6.76 o 
   8   4   0       15.81       36.14      7.04 o 
   9   4   0      337.46      356.27     15.26 o 
   1   5   0     1927.50     1878.36     21.39 o 
   2   5   0       15.20       11.32      2.31 o 
   3   5   0     3198.85     3179.82     48.57 o 
   4   5   0     1475.75     1396.07     32.98 o 
   5   5   0       13.65       12.49      3.63 o 
   6   5   0        2.15        0.65      3.72 o 
   7   5   0      140.51      128.24      9.55 o 
   8   5   0      326.12      320.79     14.57 o 
   9   5   0      147.81      147.21     11.72 o 
   0   6   0     4775.48     4779.91     82.42 o 
   1   6   0      551.57      625.90     10.31 o 
   2   6   0     3783.07     3675.92     43.53 o 
   3   6   0      835.22      815.01     16.00 o 
   4   6   0      207.79      197.23      8.49 o 
   5   6   0     1674.81     1654.45     32.89 o 
   6   6   0      204.35      224.98     10.56 o 
   7   6   0      143.97      132.27     18.30 o 
   8   6   0       11.41        7.39      9.80 o 
   1   7   0     4083.69     4012.01     40.12 o 
   2   7   0      945.49      960.41     14.64 o 
   3   7   0     1382.17     1397.23     27.78 o 
   4   7   0      281.16      276.26     10.02 o 
   5   7   0       74.03       72.65      7.95 o 
   6   7   0        3.78        4.15      4.63 o 
   7   7   0       52.53       53.43      7.48 o 
   8   7   0      212.25      211.95     19.55 o 
   0   8   0     4282.23     4037.69     62.05 o 
   1   8   0       76.37       75.29      4.05 o 
   2   8   0       65.10       90.69      7.02 o 
   3   8   0      272.95      296.46     11.14 o 
   4   8   0     3599.66     3454.80     51.03 o 
   5   8   0       40.74       31.06      6.61 o 
   6   8   0       90.67      108.64      9.11 o 
   7   8   0      463.47      451.49     15.83 o 
   8   8   0        2.38        2.56      9.82 o 
   1   9   0     2409.14     2352.52     28.39 o 
   2   9   0       50.03       48.32      6.26 o 
   3   9   0       66.60       84.13      6.96 o 
   4   9   0      556.50      567.51     17.73 o 
   5   9   0      377.42      343.31     14.77 o 
   6   9   0      706.85      680.04     24.84 o 
   7   9   0        0.28        1.37      5.89 o 
   0  10   0     1116.83     1106.20     36.15 o 
   1  10   0      979.11      946.49     17.04 o 
   2  10   0      239.36      239.78      8.53 o 
   3  10   0       65.34       78.60      7.84 o 
   4  10   0      137.01      121.83     11.03 o 
   5  10   0       30.40       22.78      6.93 o 
   6  10   0        0.06       -2.23      5.99 o 
   7  10   0       58.59       82.41      9.52 o 
   1  11   0      226.27      234.33      9.88 o 
   2  11   0      702.63      710.47     17.20 o 
   3  11   0      909.95      907.86     20.38 o 
   4  11   0      596.19      611.97     21.33 o 
   5  11   0       42.73       46.60     16.16 o 
   6  11   0      278.15      267.74     15.77 o 
   0  12   0      457.62      470.80     20.55 o 
   1  12   0      212.91      249.25      9.42 o 
   2  12   0      178.59      166.43      9.83 o 
   3  12   0        0.31        9.71      4.85 o 
   4  12   0       31.75       19.50      5.78 o 
   5  12   0      141.86      144.49     15.50 o 
   6  12   0       79.27       73.91     10.56 o 
   1  13   0      659.50      655.94     18.05 o 
   2  13   0        6.40        7.03      4.97 o 
   3  13   0      408.42      397.42     14.38 o 
   4  13   0      293.13      294.05     15.77 o 
   5  13   0        4.41       13.43      6.11 o 
   0  14   0        9.71        7.01      7.78 o 
   1  14   0      127.23      117.94      9.62 o 
   2  14   0        0.18       -4.83      7.55 o 
   3  14   0       87.86       90.32      9.06 o 
   4  14   0        0.01        3.98      5.86 o 
   1  15   0      454.20      492.96     17.11 o 
   2  15   0       33.69       33.38     10.37 o 
  -9   1   1       31.90       26.28      5.72 o 
  -8   1   1      275.75      281.30      9.66 o 
  -7   1   1      421.57      456.45     16.72 o 
  -6   1   1     1204.71     1171.13     13.71 o 
  -5   1   1      647.92      613.31      8.00 o 
  -4   1   1      615.83      734.20      7.69 o 
  -3   1   1     5499.43     5764.64     43.57 o 
  -2   1   1     6165.17     6649.62     51.10 o 
  -1   1   1     9292.92     9278.61    193.11 o 
   0   1   1    22371.15    23354.31    554.54 o 
   1   1   1     9151.84     9865.80    117.36 o 
   2   1   1    42738.63    42232.61    673.66 o 
   3   1   1        7.02       11.40      1.40 o 
   4   1   1     2885.20     2857.06     25.16 o 
   5   1   1      200.29      193.39      4.54 o 
   6   1   1     1031.18     1057.95     13.13 o 
   7   1   1      410.20      382.34     11.45 o 
   8   1   1       64.19       65.14      6.71 o 
   9   1   1      307.66      335.01     12.11 o 
  -9   2   1       12.06       17.51      6.52 o 
  -8   2   1       38.81       44.81      5.40 o 
  -7   2   1      213.54      208.23      7.70 o 
  -6   2   1      556.19      567.94     10.56 o 
  -5   2   1      318.21      317.55      7.07 o 
  -4   2   1     4680.48     4612.43     46.17 o 
  -3   2   1      581.31      599.30      7.65 o 
  -2   2   1       53.12       82.92      4.47 o 
  -1   2   1      586.96      530.75     18.43 o 
   0   2   1     3075.65     3196.99     81.98 o 
   1   2   1     1835.61     1840.97     39.40 o 
   2   2   1    22151.63    23718.15    221.35 o 
   3   2   1        3.06       25.01      2.58 o 
   4   2   1       88.44      137.89      4.61 o 
   5   2   1        3.73        3.35      3.09 o 
   6   2   1      480.69      505.41      9.80 o 
   7   2   1      486.47      488.73     10.77 o 
   8   2   1      162.81      159.42      9.80 o 
   9   2   1       22.33       20.03      5.79 o 
  -9   3   1        0.92        9.05      5.74 o 
  -8   3   1      404.07      405.09     11.58 o 
  -7   3   1      277.68      276.08     11.16 o 
  -6   3   1      120.51      122.08      7.15 o 
  -5   3   1     1653.22     1658.77     25.35 o 
  -4   3   1      938.51      836.57     12.06 o 
  -3   3   1     5189.57     5152.05     54.55 o 
  -2   3   1      264.23      258.39      4.62 o 
  -1   3   1      451.08      439.42      8.21 o 
   0   3   1      142.77      149.45      8.12 o 
   1   3   1     9772.58    10484.92    133.32 o 
   2   3   1     4419.66     4544.99     47.18 o 
   3   3   1        4.54        1.40      1.33 o 
   4   3   1    12653.60    12540.11    127.27 o 
   5   3   1     1041.41     1042.54     14.69 o 
   6   3   1     1992.04     1961.01     26.19 o 
   7   3   1      104.60      113.59      6.75 o 
   8   3   1      420.06      412.76     15.13 o 
   9   3   1      229.42      241.75     12.61 o 
  -9   4   1       81.27       85.49      9.45 o 
  -8   4   1      418.63      403.88     12.44 o 
  -7   4   1      385.80      384.09     11.02 o 
  -6   4   1      677.21      643.97     14.19 o 
  -5   4   1      296.16      348.77     10.81 o 
  -4   4   1       84.79       79.19      4.49 o 
  -3   4   1       94.51       93.53      3.05 o 
  -2   4   1      266.16      242.84      6.04 o 
  -1   4   1     2249.65     2353.32     31.05 o 
   0   4   1        3.05       11.41      2.01 o 
   1   4   1      283.18      458.26     18.15 o 
   2   4   1      369.94      347.73      6.57 o 
   3   4   1     3640.10     3744.14     40.46 o 
   4   4   1       96.09      100.39      4.04 o 
   5   4   1        3.30       14.81      2.54 o 
   6   4   1      523.60      516.44     11.18 o 
   7   4   1      138.11      130.20      7.32 o 
   8   4   1       52.37       51.92      7.73 o 
   9   4   1       82.67       80.42      9.09 o 
  -9   5   1       33.43       28.02      9.93 o 
  -8   5   1      214.80      229.79     10.31 o 
  -7   5   1      116.99      115.03      7.76 o 
  -6   5   1       91.91       89.37      7.43 o 
  -5   5   1      405.02      378.43      9.31 o 
  -4   5   1     1881.02     1914.22     27.38 o 
  -3   5   1     3758.64     3762.39     46.29 o 
  -2   5   1     1511.06     1573.52     21.54 o 
  -1   5   1     3569.51     3489.45     40.40 o 
   0   5   1     1356.82     1288.75     16.85 o 
   1   5   1       33.17       43.99      2.19 o 
   2   5   1     3272.96     3293.97     39.23 o 
   3   5   1      137.38      119.45      5.33 o 
   4   5   1     2856.82     2873.93     33.07 o 
   5   5   1      262.77      281.24      8.75 o 
   6   5   1      286.78      261.61     12.56 o 
   7   5   1      276.45      266.71     15.35 o 
   8   5   1     1014.30      949.45     24.91 o 
   9   5   1       64.26       69.40     11.81 o 
  -8   6   1       45.62       60.32     10.24 o 
  -7   6   1        2.56        9.34      5.05 o 
  -6   6   1      327.89      320.27     12.11 o 
  -5   6   1       43.35       53.76      7.00 o 
  -4   6   1      347.69      342.21     10.60 o 
  -3   6   1      780.49      743.87     13.60 o 
  -2   6   1     1643.13     1491.42     28.55 o 
  -1   6   1      903.02      996.47     13.08 o 
   0   6   1       43.01       46.70      2.24 o 
   1   6   1     3625.22     3550.21     35.43 o 
   2   6   1     1019.47      980.72     14.71 o 
   3   6   1       44.09       45.86      3.37 o 
   4   6   1      246.45      240.74      9.30 o 
   5   6   1      965.75      961.69     23.03 o 
   6   6   1      441.76      428.07     16.30 o 
   7   6   1       18.34       16.81      6.70 o 
   8   6   1       21.83       37.69     15.71 o 
  -8   7   1       28.14       25.98     12.18 o 
  -7   7   1       10.13       18.63      5.80 o 
  -6   7   1       60.63       64.72      8.25 o 
  -5   7   1      927.32      955.87     23.43 o 
  -4   7   1      162.66      155.91      8.57 o 
  -3   7   1      275.60      238.58      7.63 o 
  -2   7   1        6.29        6.24      2.52 o 
  -1   7   1     1899.63     1798.86     21.65 o 
   0   7   1     1914.90     1789.68     18.52 o 
   1   7   1      237.34      257.32      7.36 o 
   2   7   1     1700.28     1773.20     30.70 o 
   3   7   1       17.25       13.84      3.68 o 
   4   7   1      857.12      885.28     20.50 o 
   5   7   1       38.88       30.83      6.31 o 
   6   7   1      994.83      931.19     21.30 o 
   7   7   1       84.88       91.40      8.67 o 
   8   7   1        1.08       -1.51      8.90 o 
  -8   8   1       19.89       12.11      9.11 o 
  -7   8   1      149.21      152.43     10.99 o 
  -6   8   1      510.19      508.46     15.71 o 
  -5   8   1       87.03       98.80      9.08 o 
  -4   8   1       11.75       24.15      5.73 o 
  -3   8   1      851.18      862.25     20.57 o 
  -2   8   1     1048.77     1030.02     22.28 o 
  -1   8   1      154.98      175.40      5.52 o 
   0   8   1      270.98      278.13      8.77 o 
   1   8   1     3018.66     2837.38     32.52 o 
   2   8   1      542.43      539.80     12.91 o 
   3   8   1       35.83       47.47      5.44 o 
   4   8   1       10.09       18.51      4.93 o 
   5   8   1      366.03      384.52     14.95 o 
   6   8   1        2.83       12.86      6.03 o 
   7   8   1       27.74       22.76      6.25 o 
   8   8   1      117.93      131.08     17.24 o 
  -7   9   1       97.29       80.92      9.06 o 
  -6   9   1      160.02      168.64     12.89 o 
  -5   9   1       58.26       60.89      8.28 o 
  -4   9   1        6.30        7.03      4.85 o 
  -3   9   1      674.48      619.43     17.52 o 
  -2   9   1      804.64      762.86     19.15 o 
  -1   9   1      149.86      156.99     10.58 o 
   0   9   1     1370.73     1318.40     18.13 o 
   1   9   1      538.74      526.46      9.87 o 
   2   9   1      211.22      221.43     10.04 o 
   3   9   1      727.65      684.74     16.24 o 
   4   9   1      493.15      510.77     16.79 o 
   5   9   1       10.75       14.39      6.02 o 
   6   9   1       75.70       76.29      9.46 o 
   7   9   1       15.20       17.32      7.47 o 
  -7  10   1      124.92      155.05     11.89 o 
  -6  10   1      215.03      193.87     14.61 o 
  -5  10   1        2.73        1.27      5.81 o 
  -4  10   1     1536.44     1551.47     33.32 o 
  -3  10   1        1.74        6.05      4.57 o 
  -2  10   1       46.74       46.69      4.92 o 
  -1  10   1       58.33       60.77      6.19 o 
   0  10   1     1065.56      999.64     15.54 o 
   1  10   1      493.30      467.69     11.25 o 
   2  10   1      475.52      467.31     11.54 o 
   3  10   1      520.07      522.12     12.81 o 
   4  10   1      184.45      192.69     11.85 o 
   5  10   1      444.22      448.68     17.40 o 
   6  10   1      171.73      194.24     13.83 o 
   7  10   1      301.25      311.15     16.82 o 
  -6  11   1       45.01       53.32      9.47 o 
  -5  11   1       13.86       16.20      6.85 o 
  -4  11   1       50.64       50.18      7.85 o 
  -3  11   1      887.36      810.85     21.99 o 
  -2  11   1       27.36       15.32      4.27 o 
  -1  11   1       50.78       42.68      4.82 o 
   0  11   1       81.06       67.77      6.60 o 
   1  11   1        0.93        5.89      3.48 o 
   2  11   1      224.39      230.60      9.91 o 
   3  11   1       21.09       10.25      4.70 o 
   4  11   1      318.88      329.00     20.57 o 
   5  11   1        1.17        9.09      6.57 o 
   6  11   1       45.33       51.71      9.39 o 
  -6  12   1       21.42       19.90      8.30 o 
  -5  12   1       43.59       49.89     10.82 o 
  -4  12   1      678.61      675.49     22.43 o 
  -3  12   1      241.92      225.94     10.94 o 
  -2  12   1      370.15      362.87     11.38 o 
  -1  12   1      856.90      849.76     17.32 o 
   0  12   1      550.43      500.58     14.89 o 
   1  12   1       13.31       10.13      4.02 o 
   2  12   1       68.99       58.83      6.68 o 
   3  12   1      761.62      749.44     22.44 o 
   4  12   1        0.78        2.16      5.01 o 
   5  12   1      146.11      172.73     11.41 o 
   6  12   1      133.97      146.31     13.24 o 
  -5  13   1      179.26      179.03     15.73 o 
  -4  13   1       68.28       71.46      8.20 o 
  -3  13   1       47.24       40.40      7.02 o 
  -2  13   1       22.43       23.53      4.93 o 
  -1  13   1       52.87       38.27      6.20 o 
   0  13   1        5.52        2.86      4.79 o 
   1  13   1       13.70        6.51      4.68 o 
   2  13   1       10.89       19.82      5.27 o 
   3  13   1       43.63       54.04      7.33 o 
   4  13   1       26.50       19.66      6.17 o 
   5  13   1       37.88       31.15      7.17 o 
  -4  14   1      139.02      151.45     11.35 o 
  -3  14   1       30.35       38.64      8.33 o 
  -2  14   1      463.43      439.13     17.79 o 
  -1  14   1        8.30       -0.35      4.91 o 
   0  14   1      340.91      335.29     13.79 o 
   1  14   1      605.84      705.79     19.51 o 
   2  14   1      104.43       90.30     12.61 o 
   3  14   1      249.26      209.89     12.57 o 
   4  14   1       51.26       61.87      8.48 o 
  -2  15   1        8.16       11.27      6.75 o 
  -1  15   1       28.83       20.32      6.47 o 
   0  15   1        1.87        9.26      5.74 o 
   1  15   1        5.15       10.03      5.88 o 
   2  15   1       54.04       51.72     11.25 o 
  -9   0   2      122.11      105.97      9.04 o 
  -8   0   2      169.76      183.13      9.53 o 
  -7   0   2     2279.25     2261.05     34.18 o 
  -6   0   2      631.83      635.22     16.60 o 
  -5   0   2      299.81      311.10      7.84 o 
  -4   0   2     9264.72     8885.51     96.40 o 
  -3   0   2      795.69      911.07     12.85 o 
  -2   0   2    11795.42    12980.30    160.60 o 
  -1   0   2     6939.98     7604.08     87.43 o 
   0   0   2     5074.67     5462.11     92.35 o 
   1   0   2    38495.67    38944.68    442.81 o 
   2   0   2     9512.99    10880.02    142.04 o 
   3   0   2     6279.32     5907.45     80.89 o 
   4   0   2      427.63      501.83      9.89 o 
   5   0   2      364.11      401.64      9.32 o 
   6   0   2     5034.81     5008.08     64.37 o 
   7   0   2      164.67      155.04     10.07 o 
   8   0   2      161.52      178.40     23.96 o 
   9   0   2      385.90      369.24     31.05 o 
  -9   1   2       96.41       84.26      8.26 o 
  -8   1   2       36.12       40.18      5.09 o 
  -7   1   2      381.99      380.74     15.51 o 
  -6   1   2      232.26      238.21      5.93 o 
  -5   1   2       16.35       11.77      1.89 o 
  -4   1   2     2966.31     3051.19     26.47 o 
  -3   1   2      884.86      884.14      9.93 o 
  -2   1   2       54.44       72.24      2.15 o 
  -1   1   2      170.89      155.59      3.24 o 
   0   1   2       70.36       53.51      1.73 o 
   1   1   2        5.83       18.09      2.85 o 
   2   1   2    14246.72    15112.95    179.14 o 
   3   1   2     2531.79     2686.77     35.94 o 
   4   1   2      393.98      325.32      5.14 o 
   5   1   2      231.56      239.70      6.44 o 
   6   1   2        0.91        8.47      2.95 o 
   7   1   2       98.31      108.51      7.38 o 
   8   1   2        9.90       10.92      4.06 o 
   9   1   2        2.29        5.38      9.44 o 
  -9   2   2      191.93      208.81     11.93 o 
  -8   2   2      161.63      164.42      7.68 o 
  -7   2   2      408.02      390.50      9.99 o 
  -6   2   2      900.52      875.39     14.52 o 
  -5   2   2       71.08       68.88      4.09 o 
  -4   2   2      701.11      551.80      8.25 o 
  -3   2   2       11.44       16.54      2.44 o 
  -2   2   2    11799.03    11562.38    115.43 o 
  -1   2   2     6456.85     6969.24     83.85 o 
   0   2   2     7389.30     7440.38     88.80 o 
   1   2   2     4359.76     4190.37     59.14 o 
   2   2   2     2059.98     2315.62     30.40 o 
   3   2   2    16807.67    16928.07    208.04 o 
   4   2   2     8389.89     8272.60     85.54 o 
   5   2   2      777.25      775.55     11.45 o 
   6   2   2     2463.44     2528.40     30.22 o 
   7   2   2       25.83       17.34      4.83 o 
   8   2   2      434.03      444.61     14.61 o 
   9   2   2       99.89       80.25      7.58 o 
  -9   3   2       11.40       18.61      6.83 o 
  -8   3   2       74.17       70.74      5.93 o 
  -7   3   2      359.49      353.26      9.72 o 
  -6   3   2      170.56      193.32      8.61 o 
  -5   3   2      393.74      395.13      9.91 o 
  -4   3   2     3249.38     3248.21     32.15 o 
  -3   3   2      676.35      591.50     10.93 o 
  -2   3   2     4885.70     5312.94     72.80 o 
  -1   3   2        0.32        4.85      1.39 o 
   0   3   2     9817.09    10134.98    121.12 o 
   1   3   2      516.00      565.85     10.92 o 
   2   3   2       69.41       77.55      5.90 o 
   3   3   2     1709.78     1779.31     22.95 o 
   4   3   2       65.65      121.45      5.55 o 
   5   3   2      186.38      181.73      6.17 o 
   6   3   2      140.80      117.63      6.42 o 
   7   3   2      449.15      452.67     14.98 o 
   8   3   2        1.54        0.70      4.45 o 
   9   3   2        0.56       10.14      6.14 o 
  -9   4   2      286.16      293.11     19.11 o 
  -8   4   2        4.30        9.31      4.15 o 
  -7   4   2        2.00        4.38      3.52 o 
  -6   4   2     1791.64     1765.73     27.00 o 
  -5   4   2      813.90      768.01     14.75 o 
  -4   4   2     2203.82     2132.39     26.53 o 
  -3   4   2     2789.77     2770.44     31.31 o 
  -2   4   2    11587.38    11422.10    142.92 o 
  -1   4   2       46.00       51.71      2.91 o 
   0   4   2        7.02        1.81      1.42 o 
   1   4   2    13942.63    13388.77    122.33 o 
   2   4   2      678.86      710.13     12.14 o 
   3   4   2     1077.37     1067.12     16.11 o 
   4   4   2     6385.83     6504.48     63.78 o 
   5   4   2     1590.30     1520.10     20.74 o 
   6   4   2     2028.84     1960.22     37.88 o 
   7   4   2      149.98      150.52     10.18 o 
   8   4   2     1428.17     1359.37     30.22 o 
   9   4   2       29.07       25.29      6.53 o 
  -9   5   2       31.82       25.43      7.51 o 
  -8   5   2      480.81      475.68     13.05 o 
  -7   5   2      299.45      301.78     11.00 o 
  -6   5   2       99.92       92.08      6.85 o 
  -5   5   2      582.33      560.42     19.17 o 
  -4   5   2      210.81      184.23      6.90 o 
  -3   5   2      930.39      804.21     15.49 o 
  -2   5   2     4824.59     4573.02     69.58 o 
  -1   5   2       71.59       57.36      3.29 o 
   0   5   2      299.43      294.05      5.15 o 
   1   5   2      480.58      555.84      9.68 o 
   2   5   2     6101.21     6127.94     98.32 o 
   3   5   2       71.75       87.62      3.53 o 
   4   5   2      663.56      649.19     11.57 o 
   5   5   2     2131.45     2114.58     27.73 o 
   6   5   2       39.86       39.42      6.57 o 
   7   5   2       26.59       31.87     16.32 o 
   8   5   2       23.35       17.64      7.79 o 
  -9   6   2       68.00       65.49     10.68 o 
  -8   6   2       11.32       20.22      6.78 o 
  -7   6   2      196.59      188.69     11.96 o 
  -6   6   2      668.96      705.76     17.83 o 
  -5   6   2        0.01        4.46      4.84 o 
  -4   6   2     1398.97     1383.96     27.68 o 
  -3   6   2      169.10      214.02     20.77 o 
  -2   6   2     2645.72     2488.00     41.30 o 
  -1   6   2      722.84      611.58      9.24 o 
   0   6   2       21.60       51.22      3.79 o 
   1   6   2     4872.67     4566.56     44.71 o 
   2   6   2       94.68       82.31      6.20 o 
   3   6   2      183.53      163.86      4.53 o 
   4   6   2      614.24      612.81     11.96 o 
   5   6   2     1320.42     1270.70     24.04 o 
   6   6   2      606.00      640.78     19.15 o 
   7   6   2        3.44        3.47      6.83 o 
   8   6   2      531.39      479.62     25.40 o 
  -8   7   2      578.03      578.89     20.81 o 
  -7   7   2      110.07      113.31      9.52 o 
  -6   7   2      108.45      131.33      9.27 o 
  -5   7   2     1443.24     1348.47     29.16 o 
  -4   7   2       73.27       88.96     10.28 o 
  -3   7   2        4.71        3.16      3.11 o 
  -2   7   2     4908.27     4668.06    145.52 o 
  -1   7   2     1204.08     1027.47     13.50 o 
   0   7   2      649.22      612.08      8.83 o 
   1   7   2      344.40      386.02      7.91 o 
   2   7   2     4096.70     3834.54     59.28 o 
   3   7   2      196.03      180.72      7.67 o 
   4   7   2      278.40      275.28      9.96 o 
   5   7   2      260.40      304.49     12.94 o 
   6   7   2       96.54      109.82     10.65 o 
   7   7   2       46.59       37.96     10.04 o 
   8   7   2       12.83       19.83      9.56 o 
  -8   8   2       97.62       85.10      9.79 o 
  -7   8   2      455.27      427.72     15.44 o 
  -6   8   2        6.72       25.72      5.99 o 
  -5   8   2        0.07        5.56      4.91 o 
  -4   8   2      108.16       99.17      8.66 o 
  -3   8   2        0.82       11.25      4.26 o 
  -2   8   2       66.21       73.96      5.34 o 
  -1   8   2     2050.55     1938.02     25.63 o 
   0   8   2     2003.21     1986.42     22.10 o 
   1   8   2      978.19      967.67     22.61 o 
   2   8   2     2176.51     2076.42     28.72 o 
   3   8   2     1018.34     1057.42     20.54 o 
   4   8   2      182.71      166.02     10.26 o 
   5   8   2      355.22      353.02     19.61 o 
   6   8   2      491.30      490.89     15.36 o 
   7   8   2       34.26       19.14      9.29 o 
   8   8   2       12.95      -10.28     19.00 o 
  -7   9   2       73.87       79.33      8.97 o 
  -6   9   2        2.02       15.25      7.19 o 
  -5   9   2      659.30      632.62     25.03 o 
  -4   9   2       23.42       25.65      6.03 o 
  -3   9   2     1264.67     1232.75     26.70 o 
  -2   9   2       64.80       68.91      5.44 o 
  -1   9   2      236.08      234.53      7.49 o 
   0   9   2     1970.70     1872.23     21.80 o 
   1   9   2      243.35      224.77      6.24 o 
   2   9   2     1333.00     1320.07     21.11 o 
   3   9   2      356.26      340.83      9.91 o 
   4   9   2      220.42      233.78     11.58 o 
   5   9   2      164.11      181.70     12.32 o 
   6   9   2       46.35       50.57      8.08 o 
   7   9   2      440.01      450.71     24.20 o 
  -7  10   2       42.52       49.79      8.60 o 
  -6  10   2       52.41       61.46      9.37 o 
  -5  10   2       27.72       20.75      6.63 o 
  -4  10   2      570.76      539.16     17.70 o 
  -3  10   2        6.04       16.26      4.84 o 
  -2  10   2       10.64        5.71      3.56 o 
  -1  10   2     1273.06     1244.73     20.65 o 
   0  10   2      343.32      368.78      8.84 o 
   1  10   2      121.37      126.02      6.57 o 
   2  10   2       61.48       51.22      6.39 o 
   3  10   2      541.19      526.46     12.81 o 
   4  10   2       10.23        1.67      5.20 o 
   5  10   2        1.48        2.70      5.73 o 
   6  10   2      229.04      225.62     23.98 o 
   7  10   2       91.88       81.53     13.73 o 
  -6  11   2       79.79       84.48     10.81 o 
  -5  11   2       62.05       61.30      8.90 o 
  -4  11   2       74.47       55.82      8.31 o 
  -3  11   2     1846.09     1891.98     46.74 o 
  -2  11   2      378.37      378.75     11.07 o 
  -1  11   2      286.76      257.18      8.98 o 
   0  11   2      350.91      356.50     10.13 o 
   1  11   2      465.56      449.31     12.99 o 
   2  11   2      105.47      100.00      7.64 o 
   3  11   2      385.52      415.79     13.32 o 
   4  11   2      684.22      692.25     18.13 o 
   5  11   2      234.16      246.98     16.30 o 
   6  11   2       18.60       -3.38     11.79 o 
  -6  12   2       94.23       80.61     10.92 o 
  -5  12   2       12.97       12.01      7.14 o 
  -4  12   2       41.46       35.23      7.57 o 
  -3  12   2      453.33      384.37     30.81 o 
  -2  12   2      302.52      284.73     10.45 o 
  -1  12   2       92.28       86.46      7.17 o 
   0  12   2      106.65      108.16      8.21 o 
   1  12   2        4.23        1.96      5.11 o 
   2  12   2      100.27      109.75      8.35 o 
   3  12   2       48.42       76.83      8.35 o 
   4  12   2      260.39      266.81     12.66 o 
   5  12   2       21.42       28.47      8.84 o 
   6  12   2        0.82        7.29     15.16 o 
  -5  13   2      140.03      148.54     14.83 o 
  -4  13   2       19.24       31.78      6.72 o 
  -3  13   2      861.12      898.42     21.72 o 
  -2  13   2      514.18      568.02     14.87 o 
  -1  13   2       51.27       56.05      9.40 o 
   0  13   2      563.21      536.89     16.31 o 
   1  13   2       17.96       18.82      6.85 o 
   2  13   2      831.92      906.29     21.39 o 
   3  13   2        2.47       -4.79      8.05 o 
   4  13   2      112.14      101.37     10.49 o 
   5  13   2      205.12      228.57     24.63 o 
  -4  14   2        2.42        3.29      5.79 o 
  -3  14   2      143.53      135.53     10.36 o 
  -2  14   2        1.44       14.01      6.29 o 
  -1  14   2       15.93       25.83      6.04 o 
   0  14   2       31.10       38.67      6.96 o 
   1  14   2      112.23       94.50      8.90 o 
   2  14   2        6.37        5.15      5.91 o 
   3  14   2      188.19      218.51     14.83 o 
   4  14   2       11.01        6.87      7.02 o 
  -2  15   2      221.74      246.46     15.27 o 
  -1  15   2       94.29       92.89      9.47 o 
   0  15   2      239.69      277.12     14.28 o 
   1  15   2        8.77       18.67      6.41 o 
   2  15   2      495.28      550.52     33.72 o 
  -9   1   3      240.90      260.71     10.26 o 
  -8   1   3       18.92       18.51      3.40 o 
  -7   1   3     2720.39     2784.22     28.46 o 
  -6   1   3       99.03       91.16      4.27 o 
  -5   1   3      998.23      983.02     11.95 o 
  -4   1   3     2883.91     2789.61     23.76 o 
  -3   1   3      304.28      274.61      4.53 o 
  -2   1   3      880.08      733.61     10.04 o 
  -1   1   3     1904.52     2016.94     22.15 o 
   0   1   3      503.66      557.25      8.04 o 
   1   1   3       21.71       42.69      3.23 o 
   2   1   3     1177.31     1234.86     15.33 o 
   3   1   3     5538.27     5789.71     71.54 o 
   4   1   3      657.96      588.09      8.66 o 
   5   1   3     1049.26      994.19     14.89 o 
   6   1   3      123.20      114.87      4.92 o 
   7   1   3      436.43      462.34     13.41 o 
   8   1   3      219.80      215.52      8.95 o 
   9   1   3        0.78       22.00     10.50 o 
  -9   2   3        0.55       -0.22      4.84 o 
  -8   2   3        9.47       11.13      3.98 o 
  -7   2   3       36.71       33.65      4.53 o 
  -6   2   3       81.45       82.14      4.41 o 
  -5   2   3     2698.74     2655.65     23.53 o 
  -4   2   3       51.05       41.22      3.22 o 
  -3   2   3      637.07      645.24     13.04 o 
  -2   2   3     1724.93     1774.77     28.13 o 
  -1   2   3        2.28       -1.24      1.24 o 
   0   2   3     7310.44     7552.11     90.24 o 
   1   2   3        6.65        0.19      1.27 o 
   2   2   3     2563.34     2596.91     52.82 o 
   3   2   3       47.02       67.70      3.10 o 
   4   2   3     3736.51     3848.23     63.24 o 
   5   2   3      490.01      524.15     10.01 o 
   6   2   3     1329.88     1342.67     22.52 o 
   7   2   3       18.04       23.66      6.15 o 
   8   2   3       50.48       54.22      6.40 o 
   9   2   3       72.65       84.25     15.31 o 
  -9   3   3      442.10      482.46     16.15 o 
  -8   3   3       19.75       11.23      4.05 o 
  -7   3   3      434.04      431.14     11.78 o 
  -6   3   3      645.34      601.81     13.64 o 
  -5   3   3     1055.46     1030.82     14.20 o 
  -4   3   3     1888.88     1938.42     23.20 o 
  -3   3   3     3254.48     3278.31     35.59 o 
  -2   3   3     8520.97     7859.88     98.00 o 
  -1   3   3      983.62      914.85     12.05 o 
   0   3   3      749.37      816.16     18.06 o 
   1   3   3      271.55      273.94      5.80 o 
   2   3   3     3412.81     3472.52     51.03 o 
   3   3   3     1884.91     1808.19     23.70 o 
   4   3   3      877.58      958.11     15.06 o 
   5   3   3     1795.97     1750.53     24.12 o 
   6   3   3      759.90      743.58     11.73 o 
   7   3   3      135.97      146.66      9.16 o 
   8   3   3      103.93      116.69      9.60 o 
   9   3   3       79.06       76.48     13.09 o 
  -9   4   3        1.53        2.47      4.98 o 
  -8   4   3      105.32      110.19      7.11 o 
  -7   4   3       58.74       59.97      5.41 o 
  -6   4   3      481.90      431.96     16.91 o 
  -5   4   3      653.66      593.42     12.43 o 
  -4   4   3       44.94       50.28      3.59 o 
  -3   4   3     1506.13     1449.26     18.75 o 
  -2   4   3     1044.84     1143.49     18.38 o 
  -1   4   3     4193.23     4323.22     48.47 o 
   0   4   3      227.84      260.04      7.45 o 
   1   4   3      442.31      594.93     14.47 o 
   2   4   3     1411.22     1449.63     19.32 o 
   3   4   3       50.51       75.71      4.64 o 
   4   4   3      268.16      273.26      8.21 o 
   5   4   3      339.84      344.33     10.09 o 
   6   4   3       61.56       55.27      5.59 o 
   7   4   3       25.80       23.81      5.49 o 
   8   4   3       94.73       75.52      9.35 o 
   9   4   3        1.56       10.13      8.71 o 
  -9   5   3      323.61      374.58     16.29 o 
  -8   5   3       93.36       91.60      7.28 o 
  -7   5   3      322.10      340.13     11.61 o 
  -6   5   3     1014.21     1021.71     19.09 o 
  -5   5   3     1637.11     1603.11     24.46 o 
  -4   5   3      187.64      157.46      5.31 o 
  -3   5   3       79.98       88.64      4.03 o 
  -2   5   3    11615.43    11689.70    144.78 o 
  -1   5   3      113.17      138.89      4.67 o 
   0   5   3      270.22      227.68      6.43 o 
   1   5   3        8.68       48.54      2.87 o 
   2   5   3     1355.49     1268.80     20.44 o 
   3   5   3      764.41      703.83     12.17 o 
   4   5   3        4.96        7.19      3.60 o 
   5   5   3     1618.28     1664.89     58.43 o 
   6   5   3       64.76       76.27      7.97 o 
   7   5   3      168.84      160.57     21.47 o 
   8   5   3      508.20      438.99     17.40 o 
  -9   6   3       22.33       21.07      7.34 o 
  -8   6   3      519.25      494.72     16.65 o 
  -7   6   3       74.32       70.00      9.18 o 
  -6   6   3      883.68      819.96     16.91 o 
  -5   6   3      627.13      579.89     17.35 o 
  -4   6   3       37.74       49.11      5.96 o 
  -3   6   3     3799.93     3601.66     58.43 o 
  -2   6   3      584.44      667.20     13.45 o 
  -1   6   3      486.16      589.97     10.61 o 
   0   6   3     4582.38     4818.32     51.08 o 
   1   6   3     1613.75     1379.16     16.20 o 
   2   6   3      117.44      124.39      4.50 o 
   3   6   3       34.59       25.52      3.14 o 
   4   6   3     1206.09     1179.11     21.57 o 
   5   6   3       55.21       57.82      8.33 o 
   6   6   3       18.03       28.76      6.12 o 
   7   6   3      122.40      111.56     15.31 o 
   8   6   3        1.63        1.19      5.46 o 
  -8   7   3       32.06       25.20      7.33 o 
  -7   7   3      163.63      159.09     10.96 o 
  -6   7   3      124.21      122.97      9.05 o 
  -5   7   3     1338.17     1369.22     29.87 o 
  -4   7   3      825.34      815.43     20.29 o 
  -3   7   3      412.32      434.04     13.70 o 
  -2   7   3      601.77      610.10     20.56 o 
  -1   7   3      614.92      649.54     10.25 o 
   0   7   3     3524.97     3274.44     36.41 o 
   1   7   3     2060.87     2049.11     21.15 o 
   2   7   3     1137.68     1149.56     19.78 o 
   3   7   3     1197.97     1201.51     17.55 o 
   4   7   3        4.79       10.36      3.90 o 
   5   7   3      158.30      157.62     11.82 o 
   6   7   3       35.56       36.54      6.82 o 
   7   7   3      662.60      579.25     25.92 o 
   8   7   3       96.41      116.88     28.18 o 
  -8   8   3      218.68      222.15     13.80 o 
  -7   8   3        1.35        4.51      5.82 o 
  -6   8   3     1409.54     1393.11     32.02 o 
  -5   8   3      464.91      445.47     20.66 o 
  -4   8   3      183.71      218.89     11.18 o 
  -3   8   3     1102.93     1045.32     61.29 o 
  -2   8   3       28.12       25.44      3.51 o 
  -1   8   3     1533.50     1500.80     19.44 o 
   0   8   3     1060.48      984.18     14.10 o 
   1   8   3     1204.87     1130.51     13.56 o 
   2   8   3      245.92      307.50      8.28 o 
   3   8   3        2.73        4.29      4.85 o 
   4   8   3      622.23      619.27     17.74 o 
   5   8   3      123.10      107.59     11.19 o 
   6   8   3       25.21       35.55     10.95 o 
   7   8   3       79.18       84.08     13.12 o 
   8   8   3       66.51       61.43     19.73 o 
  -8   9   3        3.45        4.24     14.21 o 
  -7   9   3      535.43      494.24     17.23 o 
  -6   9   3       77.13       78.45      9.46 o 
  -5   9   3       42.71       55.00      8.28 o 
  -4   9   3        6.60       20.59      8.71 o 
  -3   9   3     1244.23     1064.97     42.34 o 
  -2   9   3      124.91      109.05      6.11 o 
  -1   9   3      536.00      493.92     10.87 o 
   0   9   3     1979.78     1918.65     24.06 o 
   1   9   3      126.61      130.94      5.22 o 
   2   9   3      173.57      156.55      7.61 o 
   3   9   3     1078.45     1046.17     20.82 o 
   4   9   3      183.70      193.49     11.03 o 
   5   9   3      141.63      130.74     12.57 o 
   6   9   3       62.94       73.64      9.11 o 
   7   9   3      111.66       93.23     14.20 o 
  -7  10   3        4.55        4.68      6.53 o 
  -6  10   3      254.62      250.21     14.99 o 
  -5  10   3      576.55      580.51     19.65 o 
  -4  10   3      461.50      447.61     18.30 o 
  -3  10   3      820.42      774.35     20.66 o 
  -2  10   3      270.31      269.28      8.94 o 
  -1  10   3     2095.17     2084.76     29.90 o 
   0  10   3      370.95      341.75      9.68 o 
   1  10   3      541.35      494.24     11.46 o 
   2  10   3     1213.33     1214.50     31.19 o 
   3  10   3      135.98      139.02      9.95 o 
   4  10   3      102.72      109.85      8.24 o 
   5  10   3        0.51        9.15      8.52 o 
   6  10   3      525.19      557.88     23.90 o 
   7  10   3       18.15       18.63     10.27 o 
  -6  11   3        0.23        9.88      9.95 o 
  -5  11   3       39.57       47.73      8.65 o 
  -4  11   3      185.34      182.05     12.46 o 
  -3  11   3      176.62      170.47     13.88 o 
  -2  11   3      398.85      390.55     12.72 o 
  -1  11   3       45.39       44.90      5.08 o 
   0  11   3       14.60       28.66      6.97 o 
   1  11   3       27.20       28.94      5.86 o 
   2  11   3       41.02       48.45      6.06 o 
   3  11   3      420.38      415.81     15.47 o 
   4  11   3       18.48       41.80      7.22 o 
   5  11   3       53.06       47.63      7.78 o 
   6  11   3        3.25       11.95      8.41 o 
  -6  12   3      140.82      148.42     13.49 o 
  -5  12   3      249.24      248.58     14.57 o 
  -4  12   3      258.13      263.83     13.69 o 
  -3  12   3      221.76      232.65     12.81 o 
  -2  12   3       63.43       54.61      5.91 o 
  -1  12   3     1969.30     1993.43     34.05 o 
   0  12   3      218.32      257.30     12.64 o 
   1  12   3      212.67      188.94     10.71 o 
   2  12   3       35.57       28.34      6.78 o 
   3  12   3      627.22      585.99     24.50 o 
   4  12   3       91.00      120.07     10.92 o 
   5  12   3      140.59      205.96     13.99 o 
  -5  13   3       40.67       39.02      8.85 o 
  -4  13   3        2.68       -0.76      5.26 o 
  -3  13   3        0.14       -0.37      4.78 o 
  -2  13   3      209.25      186.96     11.07 o 
  -1  13   3        0.24       -3.10      3.10 o 
   0  13   3        0.15        5.45      4.56 o 
   1  13   3      139.36      148.99     10.18 o 
   2  13   3       32.93       23.37      6.94 o 
   3  13   3       44.89       56.94     12.44 o 
   4  13   3      281.38      296.99     15.43 o 
   5  13   3        8.51       11.92      6.77 o 
  -4  14   3       87.22       68.82     10.23 o 
  -3  14   3      369.61      367.13     18.98 o 
  -2  14   3       13.84        8.58      3.83 o 
  -1  14   3      386.39      321.49     26.35 o 
   0  14   3       47.16       44.87      6.95 o 
   1  14   3      322.63      375.59     16.80 o 
   2  14   3      324.46      350.26     16.50 o 
   3  14   3       15.60        7.67      7.92 o 
  -2  15   3        0.05        4.97      6.62 o 
  -1  15   3       35.15       33.19      6.99 o 
   0  15   3        0.10        3.18      5.33 o 
   1  15   3       14.51        7.91      3.55 o 
   2  15   3        3.23       22.15      9.09 o 
  -9   0   4      329.53      290.49     13.64 o 
  -8   0   4      307.59      305.50     13.98 o 
  -7   0   4      377.97      382.06     11.45 o 
  -6   0   4     1543.88     1527.44     24.76 o 
  -5   0   4     3142.73     3259.23     39.69 o 
  -4   0   4      394.47      376.86      8.11 o 
  -3   0   4     1337.34     1294.09     17.24 o 
  -2   0   4      543.20      574.39      9.61 o 
  -1   0   4     3944.56     4040.94     56.27 o 
   0   0   4      302.17      309.10      6.53 o 
   1   0   4     7937.33     7879.64    134.94 o 
   2   0   4    12220.78    12764.38    199.71 o 
   3   0   4      366.35      418.49      8.96 o 
   4   0   4     1969.59     1944.81     26.29 o 
   5   0   4      171.76      178.17      5.45 o 
   6   0   4     2958.16     2982.48    174.71 o 
   8   0   4       57.67       66.15     17.12 o 
   9   0   4      132.98      135.90     23.76 o 
  -9   1   4       42.71       44.25      5.41 o 
  -8   1   4       45.10       46.55      4.29 o 
  -7   1   4       98.52      112.48      5.64 o 
  -6   1   4        0.51        0.98      2.10 o 
  -5   1   4     1015.45     1056.63     11.73 o 
  -4   1   4     1380.85     1328.01     13.03 o 
  -3   1   4     1165.65     1164.77     16.67 o 
  -2   1   4     1532.91     1617.86     16.51 o 
  -1   1   4     3363.80     3497.77     37.36 o 
   0   1   4     7562.80     8227.50     97.57 o 
   1   1   4     2150.61     2287.61     26.18 o 
   2   1   4      630.40      610.17     10.13 o 
   3   1   4     1266.31     1261.11     18.46 o 
   4   1   4      157.58      143.11      7.66 o 
   5   1   4       22.65       27.60      2.65 o 
   6   1   4      210.65      229.89      9.74 o 
   7   1   4       11.56       14.95      3.16 o 
   8   1   4       10.52       21.47      9.15 o 
   9   1   4       66.25       54.39     13.31 o 
  -9   2   4       16.55        9.55      5.84 o 
  -8   2   4      103.81      119.10      7.13 o 
  -7   2   4      326.61      353.02      8.84 o 
  -6   2   4      716.95      730.02     10.18 o 
  -5   2   4     3970.09     4023.85     35.11 o 
  -4   2   4       70.95       79.51      3.26 o 
  -3   2   4     2159.54     2181.12     22.40 o 
  -2   2   4      210.41      184.89      5.15 o 
  -1   2   4    13026.11    12888.63    125.23 o 
   0   2   4     5236.21     5506.79     59.71 o 
   1   2   4       72.11       64.58      2.92 o 
   2   2   4      513.51      456.67      8.58 o 
   3   2   4     1605.26     1679.67     24.34 o 
   4   2   4     4190.23     4227.50     45.60 o 
   5   2   4      312.29      310.22      6.33 o 
   6   2   4      784.61      779.46     15.78 o 
   7   2   4      263.89      303.69     11.80 o 
   8   2   4        0.88        6.07      4.55 o 
   9   2   4      190.62      219.62     21.07 o 
  -9   3   4       23.08       29.11      5.27 o 
  -8   3   4      172.02      176.31      8.21 o 
  -7   3   4      356.05      341.11      9.59 o 
  -6   3   4      405.14      382.74      8.00 o 
  -5   3   4      104.95      109.63      4.81 o 
  -4   3   4     5836.28     5793.70     53.21 o 
  -3   3   4      226.00      271.74      6.90 o 
  -2   3   4      189.64      281.20      5.84 o 
  -1   3   4     6253.37     6010.19     59.99 o 
   0   3   4     4818.31     5293.21     64.86 o 
   1   3   4      455.79      481.50      8.54 o 
   2   3   4      176.81      176.21      5.92 o 
   3   3   4     1386.60     1277.57     19.77 o 
   4   3   4      136.75      152.65      7.51 o 
   5   3   4      375.10      382.75     10.61 o 
   6   3   4      318.36      320.91     14.38 o 
   7   3   4      156.25      155.71     21.60 o 
   8   3   4       20.48       29.09      6.87 o 
   9   3   4       39.72       48.93      6.42 o 
  -9   4   4       47.91       43.42      5.99 o 
  -8   4   4      208.27      217.77      9.02 o 
  -7   4   4      209.51      237.71      8.67 o 
  -6   4   4      206.70      214.29      9.25 o 
  -5   4   4      868.16      871.53     14.35 o 
  -4   4   4      139.48      122.76      4.44 o 
  -3   4   4     5469.48     5572.25     63.86 o 
  -2   4   4      480.13      541.00     14.20 o 
  -1   4   4     6851.40     6908.70    103.26 o 
   0   4   4      416.46      374.11     16.92 o 
   1   4   4     6386.72     6506.29     79.85 o 
   2   4   4     1689.43     1487.29     21.45 o 
   3   4   4      360.43      472.62     10.89 o 
   4   4   4     1735.76     1708.75     24.88 o 
   5   4   4      163.13      163.98      6.17 o 
   6   4   4       45.83       59.17      7.91 o 
   7   4   4      829.99      821.21     70.08 o 
   8   4   4       47.40       55.11      7.55 o 
  -9   5   4       35.07       52.07      6.37 o 
  -8   5   4       23.39       24.47      4.98 o 
  -7   5   4        0.57        5.28      4.41 o 
  -6   5   4      431.55      388.70     11.83 o 
  -5   5   4      283.88      262.87      7.86 o 
  -4   5   4       54.82       57.27      4.79 o 
  -3   5   4       26.73       31.74      2.85 o 
  -2   5   4     5928.31     5474.02     96.64 o 
  -1   5   4     1105.68     1081.13     15.01 o 
   0   5   4     1929.10     1946.64     27.45 o 
   1   5   4      795.41      733.89     11.65 o 
   2   5   4     1791.84     1658.55     24.16 o 
   3   5   4     1026.31     1002.03     17.39 o 
   4   5   4      301.64      324.34      8.02 o 
   5   5   4      795.67      794.53     23.61 o 
   6   5   4        4.38       12.07      9.49 o 
   7   5   4       27.41       18.30      6.56 o 
   8   5   4        2.95        2.85      5.30 o 
  -9   6   4        8.21       10.13      6.42 o 
  -8   6   4      463.33      464.31     14.47 o 
  -7   6   4      102.05      117.19      8.33 o 
  -6   6   4      342.26      325.14     10.88 o 
  -5   6   4     1577.75     1501.10     26.57 o 
  -4   6   4        6.43        2.29      2.78 o 
  -3   6   4     3323.22     3379.28     43.65 o 
  -2   6   4       12.16       36.03      3.44 o 
  -1   6   4     3894.70     3887.74     47.77 o 
   0   6   4     2323.07     2130.21     30.42 o 
   1   6   4     2303.31     2359.12     29.66 o 
   2   6   4     2072.35     1975.41     26.09 o 
   3   6   4       15.53       12.74      3.10 o 
   4   6   4     1577.51     1638.84     26.17 o 
   5   6   4       24.80       28.99      5.73 o 
   6   6   4      183.36      184.09     24.04 o 
   7   6   4      550.20      543.54     36.39 o 
   8   6   4       15.94       14.20      6.31 o 
  -8   7   4        2.70        3.71      6.55 o 
  -7   7   4        1.97        3.40      5.13 o 
  -6   7   4     1101.66     1052.49     22.93 o 
  -5   7   4     1586.15     1508.60     32.30 o 
  -4   7   4      188.63      180.67     14.83 o 
  -3   7   4      873.34      764.87     16.16 o 
  -2   7   4     2584.25     2500.58     32.78 o 
  -1   7   4       26.26       32.34      3.38 o 
   0   7   4       22.63       39.91      3.42 o 
   1   7   4     2852.92     2722.83     31.47 o 
   2   7   4     1838.49     1786.92     24.71 o 
   3   7   4     1031.83     1082.53     17.31 o 
   4   7   4      451.70      488.51     15.13 o 
   5   7   4     1352.08     1366.69     35.69 o 
   6   7   4        4.92        3.61      4.08 o 
   7   7   4        4.46        6.22     24.94 o 
   8   7   4      162.61      189.62     19.39 o 
  -8   8   4      171.31      167.95     12.20 o 
  -7   8   4      155.80      139.77     10.65 o 
  -6   8   4      733.20      669.70     22.64 o 
  -5   8   4      967.94      981.80     29.28 o 
  -4   8   4      433.89      464.70     15.52 o 
  -3   8   4     1038.24     1028.20     24.91 o 
  -2   8   4      178.59      174.25      6.86 o 
  -1   8   4     1613.13     1560.79     20.25 o 
   0   8   4     1930.54     1887.49     21.83 o 
   1   8   4      433.21      429.09      7.95 o 
   2   8   4     3141.97     3096.83     39.52 o 
   3   8   4      369.36      371.82     11.11 o 
   4   8   4      262.05      233.25     13.44 o 
   5   8   4       50.20       14.23     23.34 o 
   6   8   4      207.50       98.06     16.45 o 
   7   8   4       54.71       43.85     16.97 o 
  -7   9   4      357.07      352.66     14.86 o 
  -6   9   4      128.32      125.23     11.31 o 
  -5   9   4       40.43       32.12      6.93 o 
  -4   9   4     2443.57     2331.03     79.26 o 
  -3   9   4       10.62       14.88      4.82 o 
  -2   9   4     2256.91     2229.28     31.14 o 
  -1   9   4      549.55      552.96     11.80 o 
   0   9   4     1980.15     1947.21     22.89 o 
   1   9   4     1706.89     1710.11     22.74 o 
   2   9   4        8.79       11.03      3.70 o 
   3   9   4     1414.21     1490.04     26.63 o 
   4   9   4       23.58        9.35      4.75 o 
   6   9   4      271.44      328.03     29.08 o 
   7   9   4      220.47      143.89     16.16 o 
  -7  10   4       71.53       74.73      9.48 o 
  -6  10   4       76.45       72.57     10.93 o 
  -5  10   4      127.01      124.42     11.07 o 
  -4  10   4       20.89       23.28      8.41 o 
  -3  10   4      440.58      436.51     21.16 o 
  -2  10   4        0.94       15.70      4.32 o 
  -1  10   4      856.08      794.89     16.65 o 
   0  10   4      243.85      221.90     10.00 o 
   1  10   4       94.71       81.85      5.95 o 
   2  10   4      651.44      571.41     14.57 o 
   3  10   4        0.47       -4.07      4.07 o 
   4  10   4       24.31       21.19      9.22 o 
   5  10   4      458.03      468.10     20.66 o 
   6  10   4       10.42       13.40      4.34 o 
  -6  11   4       75.05       66.79     12.05 o 
  -5  11   4        9.63        6.14      6.40 o 
  -4  11   4     1183.54     1158.80     35.17 o 
  -3  11   4      233.70      239.80     12.23 o 
  -2  11   4      824.46      792.31     18.35 o 
  -1  11   4     1483.49     1469.73     28.11 o 
   0  11   4     2486.26     2499.88     38.87 o 
   1  11   4      446.03      406.41     12.94 o 
   2  11   4        1.52        3.83      4.60 o 
   3  11   4     1510.49     1643.95     42.09 o 
   4  11   4        0.36        2.89      3.79 o 
   5  11   4      105.81       97.43      9.84 o 
   6  11   4      315.64      311.75     29.39 o 
  -6  12   4        1.59        8.92      7.12 o 
  -5  12   4      101.67       96.12     10.75 o 
  -4  12   4        0.26       -4.97      4.97 o 
  -3  12   4      116.58      127.68     10.77 o 
  -2  12   4       36.71       28.49      5.16 o 
  -1  12   4       25.28       35.81      6.82 o 
   0  12   4       45.15       52.17      9.52 o 
   1  12   4        8.93       10.22      5.02 o 
   2  12   4       17.88       15.36      6.02 o 
   3  12   4       39.41       61.12      9.92 o 
   4  12   4       14.81       12.29      7.98 o 
   5  12   4       19.44       26.21      9.16 o 
  -5  13   4       12.12       12.86      7.65 o 
  -4  13   4      209.89      187.67     13.75 o 
  -3  13   4       29.20       22.23      6.44 o 
  -2  13   4      508.75      593.59     15.42 o 
  -1  13   4      379.45      351.31     13.18 o 
   0  13   4      161.04      143.30      9.88 o 
   1  13   4      373.78      377.68     14.09 o 
   2  13   4      100.31      122.29     13.56 o 
   3  13   4      499.45      598.61     29.91 o 
   4  13   4        0.49       16.44     14.29 o 
  -4  14   4        2.89        5.15      5.92 o 
  -3  14   4        0.91        0.38      5.03 o 
  -2  14   4        0.83        2.87      5.36 o 
  -1  14   4        2.78        6.99      5.11 o 
   0  14   4       32.97       29.78      8.14 o 
   1  14   4       21.54       11.45      6.48 o 
   2  14   4        0.56       -2.30      3.30 o 
   3  14   4      138.59      174.12     21.43 o 
  -2  15   4      335.30      381.21     23.47 o 
  -1  15   4        8.51        4.81      7.34 o 
   0  15   4       13.06       12.52      5.91 o 
   1  15   4      488.46      579.18     26.21 o 
   2  15   4       49.33       60.01     11.94 o 
  -9   1   5        1.12       -2.14      3.72 o 
  -8   1   5     1324.57     1365.25     18.71 o 
  -7   1   5        3.05        5.23      2.75 o 
  -6   1   5     1089.32     1121.25     14.14 o 
  -5   1   5     1692.38     1720.68     16.81 o 
  -4   1   5     5057.79     4851.89     39.09 o 
  -3   1   5     3883.47     3705.99     34.77 o 
  -2   1   5     2724.77     2884.39     27.64 o 
  -1   1   5    10236.80    10698.74    110.63 o 
   0   1   5      358.72      433.68      6.50 o 
   1   1   5     1081.22     1033.43     13.18 o 
   2   1   5     5759.04     5582.16     68.79 o 
   3   1   5     3276.56     3319.69     54.47 o 
   4   1   5      229.02      251.37     12.53 o 
   5   1   5       17.95       16.70      2.65 o 
   6   1   5     1484.58     1391.02     23.18 o 
   7   1   5      245.82      241.64     17.72 o 
   8   1   5       67.19       81.79      9.88 o 
   9   1   5      114.63       10.52      5.13 o 
  -9   2   5        1.49       -2.16      4.67 o 
  -8   2   5        3.85        6.19      4.04 o 
  -7   2   5        0.51       -2.47      2.83 o 
  -6   2   5       66.84       66.96      3.68 o 
  -5   2   5       55.27       46.33      4.18 o 
  -4   2   5      568.26      563.75      8.16 o 
  -3   2   5        9.99       23.04      2.10 o 
  -2   2   5     1962.52     2052.43     27.52 o 
  -1   2   5      410.75      406.53      6.04 o 
   0   2   5      142.10      185.64      7.05 o 
   1   2   5     2895.76     3028.51     44.10 o 
   2   2   5     1606.75     1691.58     20.62 o 
   3   2   5       25.48       28.50      4.28 o 
   4   2   5      583.05      646.90     16.56 o 
   5   2   5       22.06       26.91      2.91 o 
   6   2   5       34.26       39.93      4.26 o 
   7   2   5        7.56       12.07      3.50 o 
   8   2   5      184.48      199.21     24.42 o 
  -9   3   5      199.96      212.69      9.36 o 
  -8   3   5      283.77      306.74     11.46 o 
  -7   3   5       44.06       34.26      4.57 o 
  -6   3   5     1421.82     1383.67     17.01 o 
  -5   3   5      206.66      229.61      6.29 o 
  -4   3   5     3641.53     3818.45     36.71 o 
  -3   3   5     9624.56     9495.03    118.12 o 
  -2   3   5     3715.13     3605.80     41.47 o 
  -1   3   5     4401.24     4355.67     44.40 o 
   0   3   5     3003.61     2923.82     33.52 o 
   1   3   5     4548.04     4690.17     67.30 o 
   2   3   5       12.47       13.99      3.42 o 
   3   3   5     2194.48     2210.33     31.13 o 
   4   3   5     1742.84     1582.45     22.65 o 
   5   3   5      722.69      760.30     13.19 o 
   6   3   5      152.65      169.69     10.13 o 
   7   3   5       61.25       51.47      5.55 o 
   8   3   5      427.12      432.60     29.76 o 
  -9   4   5        0.89       14.22      4.94 o 
  -8   4   5        9.51       19.22      4.78 o 
  -7   4   5      208.22      223.73      8.42 o 
  -6   4   5       68.91       65.15      6.00 o 
  -5   4   5      311.92      270.22     10.84 o 
  -4   4   5      122.39      101.13      4.28 o 
  -3   4   5      134.30      108.29      7.70 o 
  -2   4   5     3586.41     3787.42     43.74 o 
  -1   4   5      281.90      373.01      7.11 o 
   0   4   5     6715.01     6789.06     83.34 o 
   1   4   5      980.52      962.01     17.79 o 
   2   4   5      185.93      223.42      6.04 o 
   3   4   5       49.59       64.27      4.77 o 
   4   4   5       93.88       92.08      5.14 o 
   5   4   5      656.66      691.22     21.86 o 
   6   4   5        9.38       11.30      5.12 o 
   7   4   5        6.66        9.46      4.93 o 
   8   4   5        8.34       11.40      4.99 o 
  -9   5   5      218.06      222.70     10.40 o 
  -8   5   5      262.27      268.46     11.03 o 
  -7   5   5       58.91       63.54      6.68 o 
  -6   5   5     2303.66     2242.25     35.24 o 
  -5   5   5       33.15       26.26      3.56 o 
  -4   5   5      201.51      173.67     10.07 o 
  -3   5   5     3779.94     3561.43     81.11 o 
  -2   5   5     4181.75     4296.55     50.27 o 
  -1   5   5     8281.80     8941.14     97.82 o 
   0   5   5      778.23      770.55     13.57 o 
   1   5   5    10261.55    10340.07    125.67 o 
   2   5   5     1167.36     1321.96     20.29 o 
   3   5   5      323.65      315.94      9.38 o 
   4   5   5     3622.19     3631.31     45.50 o 
   5   5   5      375.59      428.22     11.72 o 
   6   5   5       94.08      122.28     32.85 o 
   7   5   5      123.03      120.21     14.98 o 
   8   5   5      302.89      327.49     15.77 o 
  -9   6   5       15.78       19.35      8.78 o 
  -8   6   5       21.96       24.04      6.21 o 
  -7   6   5       48.87       55.17      6.52 o 
  -6   6   5        8.19        6.46      4.22 o 
  -5   6   5      549.35      506.39     13.92 o 
  -4   6   5      283.60      248.24      8.25 o 
  -3   6   5     3578.87     3657.56     54.69 o 
  -2   6   5     1763.67     1732.15     21.11 o 
  -1   6   5      172.56      194.35      5.61 o 
   0   6   5     1742.85     1514.58     23.31 o 
   1   6   5      922.97      995.28     15.33 o 
   2   6   5      716.48      734.88     13.87 o 
   3   6   5     2129.04     2127.20     35.68 o 
   4   6   5     1105.35     1141.30     20.65 o 
   5   6   5      220.06      239.55     11.16 o 
   6   6   5       20.53       20.22      8.40 o 
   7   6   5      191.29      202.91     18.57 o 
   8   6   5        9.42        0.46      4.03 o 
  -8   7   5      499.11      473.09     17.04 o 
  -7   7   5        0.27        3.78      5.22 o 
  -6   7   5      639.41      672.26     17.76 o 
  -5   7   5      317.13      328.59     13.46 o 
  -4   7   5     1821.69     1718.31     72.44 o 
  -3   7   5     1687.25     1778.45     29.25 o 
  -2   7   5      401.31      447.92     10.15 o 
  -1   7   5     1333.96     1254.81     16.74 o 
   0   7   5       74.45       66.38      5.23 o 
   1   7   5     2138.51     2144.31     43.09 o 
   2   7   5     1798.14     1909.07     26.25 o 
   3   7   5     2075.06     2032.57     29.16 o 
   4   7   5      654.57      636.22     16.76 o 
   5   7   5        1.65        7.42      5.07 o 
   6   7   5      200.37      189.08     16.84 o 
   7   7   5       12.07       -7.59     13.68 o 
   8   7   5       52.53       49.78     16.90 o 
  -8   8   5       60.45       67.75     11.09 o 
  -7   8   5      306.47      322.60     14.68 o 
  -6   8   5       16.11       15.93      6.83 o 
  -5   8   5     1334.99     1286.98     29.17 o 
  -4   8   5      611.38      538.19     23.40 o 
  -3   8   5       97.82       92.18      7.82 o 
  -2   8   5     1572.78     1514.60     22.91 o 
  -1   8   5       30.11       30.88      3.68 o 
   0   8   5     3984.40     3921.67     43.87 o 
   1   8   5      432.62      401.46     11.08 o 
   2   8   5      567.81      543.80     11.66 o 
   3   8   5      661.34      698.88     20.05 o 
   4   8   5      188.18      175.71      9.60 o 
   5   8   5      562.03      573.84     21.59 o 
   6   8   5        5.44       -0.38      7.73 o 
   7   8   5      474.80      413.83     32.74 o 
  -7   9   5      195.02      176.02     12.25 o 
  -6   9   5      267.22      229.50     14.17 o 
  -5   9   5      291.53      284.90     21.07 o 
  -4   9   5     1208.65     1173.87     27.45 o 
  -3   9   5       98.00       87.46     11.11 o 
  -2   9   5      189.28      166.84      7.42 o 
  -1   9   5     3835.69     3614.81     45.68 o 
   0   9   5      142.58      141.64      5.27 o 
   1   9   5      338.91      361.11      8.81 o 
   2   9   5      906.80      921.47     22.78 o 
   3   9   5     1028.45     1006.34     20.48 o 
   4   9   5       66.11       56.85      7.16 o 
   5   9   5      184.19      219.31     15.04 o 
   6   9   5      377.31      391.29     21.93 o 
   7   9   5       15.83       -5.02      5.02 o 
  -7  10   5      126.05      137.97     12.64 o 
  -6  10   5        0.18       -2.17      6.19 o 
  -5  10   5      932.27      933.58     30.92 o 
  -4  10   5      752.90      715.57     25.05 o 
  -3  10   5      286.93      269.89     12.22 o 
  -2  10   5     2313.82     2269.00     36.18 o 
  -1  10   5      229.51      228.50      9.57 o 
   0  10   5     1887.58     1866.67     27.63 o 
   1  10   5      432.19      452.90     10.21 o 
   2  10   5      979.65      996.42     20.52 o 
   3  10   5     1048.82     1033.46     40.90 o 
   4  10   5        1.40        4.11      4.88 o 
   5  10   5      341.27      376.47     19.01 o 
   6  10   5        8.59        6.33      8.67 o 
  -6  11   5       22.74       16.41      7.70 o 
  -5  11   5        0.11        6.11      6.43 o 
  -4  11   5      242.87      234.88     12.88 o 
  -3  11   5       48.42       62.26     11.09 o 
  -2  11   5      217.21      192.96     10.28 o 
  -1  11   5      200.30      202.09     11.84 o 
   0  11   5      382.70      324.21     10.11 o 
   1  11   5      103.37      102.39      7.92 o 
   2  11   5        7.79       25.04      8.33 o 
   3  11   5      141.47      131.13     10.51 o 
   4  11   5      222.70      253.59     18.08 o 
   5  11   5        3.78       -0.40      7.39 o 
   6  11   5       13.57       11.59      8.56 o 
  -6  12   5        0.13       -5.13      6.84 o 
  -5  12   5      236.07      251.05     14.90 o 
  -4  12   5      345.45      371.50     16.24 o 
  -3  12   5      159.03      130.43     16.67 o 
  -2  12   5      288.84      254.15     10.01 o 
  -1  12   5       78.19       94.36      7.14 o 
   0  12   5     1632.87     1692.89     31.06 o 
   1  12   5      430.40      400.57     15.23 o 
   2  12   5      729.67      763.70     22.31 o 
   3  12   5       49.56       79.53     11.07 o 
   4  12   5      185.96      208.53     16.54 o 
   5  12   5      380.47      420.64     43.49 o 
  -5  13   5       26.52       16.80      6.07 o 
  -4  13   5        3.00        6.07      6.28 o 
  -3  13   5       44.19       50.37      8.19 o 
  -2  13   5      269.65      266.26     10.53 o 
  -1  13   5       69.13       87.17      8.33 o 
   0  13   5        5.08        1.26      4.80 o 
   1  13   5      340.59      368.98     13.68 o 
   2  13   5      128.33       99.07     10.37 o 
   3  13   5        0.11        6.75      6.61 o 
   4  13   5       12.10       18.98      7.19 o 
  -4  14   5       75.69       84.14     10.57 o 
  -3  14   5       44.94       39.64      7.26 o 
  -2  14   5      200.04      196.72     12.49 o 
  -1  14   5        2.30       10.71      6.37 o 
   0  14   5      327.10      342.33     16.53 o 
   1  14   5        4.70        2.73      5.37 o 
   2  14   5      360.77      405.16     25.86 o 
   3  14   5      278.68      403.81     18.20 o 
  -2  15   5        3.47       -1.48      6.51 o 
  -1  15   5        3.41        0.33      5.77 o 
   0  15   5        9.13       24.00      7.81 o 
   1  15   5       26.81       28.95      8.21 o 
  -9   0   6       32.30       35.50      6.55 o 
  -8   0   6      765.46      810.09     18.21 o 
  -7   0   6      830.45      842.10     22.16 o 
  -6   0   6        4.42        7.89      3.51 o 
  -5   0   6      159.31      153.04      6.47 o 
  -4   0   6     2425.25     2374.90     36.25 o 
  -3   0   6     1124.24     1165.65     17.87 o 
  -2   0   6       19.65       32.39      2.66 o 
  -1   0   6     5770.66     5988.83     80.49 o 
   0   0   6     6149.10     6339.85     99.89 o 
   1   0   6       84.65       87.22      5.74 o 
   2   0   6     1535.61     1572.59     32.91 o 
   3   0   6     2089.03     1765.13     38.10 o 
   4   0   6      139.84      156.61      6.61 o 
   5   0   6      458.57      485.20     26.07 o 
   6   0   6       31.11       51.56     14.73 o 
   7   0   6     1267.57     1176.51     52.53 o 
   8   0   6      193.10      172.17     15.81 o 
  -9   1   6       10.58        2.67      4.11 o 
  -8   1   6        0.17        4.00      3.35 o 
  -7   1   6      324.04      328.39      8.81 o 
  -6   1   6      240.27      248.29      6.28 o 
  -5   1   6      511.22      512.55     10.87 o 
  -4   1   6        5.14       12.55      2.96 o 
  -3   1   6      608.82      653.45      8.28 o 
  -2   1   6      759.99      856.13     10.14 o 
  -1   1   6     2130.57     2251.18     28.54 o 
   0   1   6     1233.04     1334.37     14.35 o 
   1   1   6     1206.31     1372.71     14.95 o 
   2   1   6      464.50      448.46      7.48 o 
   3   1   6      142.68      165.56      6.01 o 
   4   1   6       90.62       77.02      3.60 o 
   5   1   6        8.88       11.89      2.74 o 
   6   1   6      147.60      154.93     13.74 o 
   7   1   6      119.00      116.69     10.71 o 
   8   1   6       38.86       29.11     10.81 o 
  -9   2   6      202.04      192.45      8.84 o 
  -8   2   6       22.75       21.76      4.60 o 
  -7   2   6      271.53      284.04      8.95 o 
  -6   2   6      516.28      506.39      8.84 o 
  -5   2   6      160.58      142.95      4.47 o 
  -4   2   6     3849.52     3801.19     43.80 o 
  -3   2   6       49.76       59.05      3.06 o 
  -2   2   6     3091.50     3152.50     40.68 o 
  -1   2   6      495.36      490.25      6.95 o 
   0   2   6     3341.20     3274.55     36.98 o 
   1   2   6     3529.20     3545.02     44.96 o 
   2   2   6       37.51       64.34      2.93 o 
   3   2   6     1156.73     1036.94     14.26 o 
   4   2   6      667.94      722.88     14.14 o 
   5   2   6     2702.57     2714.03     35.16 o 
   6   2   6        2.00        7.78      3.08 o 
   7   2   6      360.20      348.90     10.03 o 
   8   2   6      131.52      133.48     12.01 o 
  -9   3   6       62.30       78.19      6.87 o 
  -8   3   6       60.65       67.13      6.03 o 
  -7   3   6       36.84       48.26      5.05 o 
  -6   3   6       99.03      106.12      5.44 o 
  -5   3   6       15.82       16.80      2.88 o 
  -4   3   6     1259.00     1186.47     18.10 o 
  -3   3   6     1053.44     1250.81     19.53 o 
  -2   3   6      537.56      552.45      9.41 o 
  -1   3   6     2612.74     2427.35     26.15 o 
   0   3   6     1368.11     1672.32     20.61 o 
   1   3   6      408.72      462.12     10.07 o 
   2   3   6      820.01      791.33     12.80 o 
   3   3   6     1428.11     1413.37     18.83 o 
   4   3   6      170.91      201.64     12.91 o 
   5   3   6      123.73      137.35      9.05 o 
   6   3   6      462.70      458.48     15.52 o 
   7   3   6       12.74       10.19      3.90 o 
   8   3   6        2.96        6.63      4.17 o 
  -9   4   6      385.44      402.26     12.45 o 
  -8   4   6        0.26        0.46      3.88 o 
  -7   4   6      222.05      224.90      8.58 o 
  -6   4   6     1240.49     1165.10     20.60 o 
  -5   4   6     2145.79     2060.47     26.63 o 
  -4   4   6      831.28      809.71     18.82 o 
  -3   4   6      297.41      301.79      6.74 o 
  -2   4   6    12227.38    12795.04    138.31 o 
  -1   4   6     1017.85     1233.45     16.52 o 
   0   4   6     1663.55     1676.38     21.21 o 
   1   4   6     4156.74     4206.12     61.76 o 
   2   4   6     2146.27     2133.04     29.31 o 
   3   4   6     1058.54     1011.50     16.40 o 
   4   4   6        4.72       15.97      3.12 o 
   5   4   6     1127.16     1126.86     29.92 o 
   6   4   6      163.95      159.28     10.28 o 
   7   4   6      262.09      251.38     11.95 o 
   8   4   6      126.97      121.37     14.13 o 
  -9   5   6        5.66        3.78      4.86 o 
  -8   5   6        3.28        8.04      4.52 o 
  -7   5   6       18.91       15.00      5.23 o 
  -6   5   6      352.64      356.90     10.91 o 
  -5   5   6        3.76        1.08      2.12 o 
  -4   5   6      173.13      152.97      7.09 o 
  -3   5   6      791.30      716.83     13.70 o 
  -2   5   6     1331.73     1311.23     21.90 o 
  -1   5   6     1646.32     1485.43     19.79 o 
   0   5   6     2075.39     1907.85     28.54 o 
   1   5   6       78.37       71.63      4.37 o 
   2   5   6      187.98      172.97      6.21 o 
   3   5   6      111.10      101.65      5.07 o 
   4   5   6     1163.19     1175.75     19.05 o 
   5   5   6       34.60       44.79      6.37 o 
   6   5   6      305.56      297.93     18.18 o 
   7   5   6      132.90      123.95      9.66 o 
   8   5   6       89.02      102.64      9.50 o 
  -8   6   6        6.44        8.60      4.74 o 
  -7   6   6      351.92      361.79     12.30 o 
  -6   6   6      637.88      621.37     18.01 o 
  -5   6   6      299.62      297.78     10.87 o 
  -4   6   6     1650.27     1615.84     26.83 o 
  -3   6   6       27.64       37.44      4.87 o 
  -2   6   6     1441.31     1446.23     19.90 o 
  -1   6   6        2.78        7.19      2.81 o 
   0   6   6     4690.03     4567.84     59.39 o 
   1   6   6     3442.16     3455.85     46.43 o 
   2   6   6      235.69      243.84      7.74 o 
   3   6   6     1907.01     1949.05     27.86 o 
   4   6   6       50.70       51.49      4.62 o 
   5   6   6      692.15      713.04     19.05 o 
   6   6   6      256.15      281.21     18.83 o 
   7   6   6      152.34      154.94     17.00 o 
   8   6   6       33.94       26.61      6.88 o 
  -8   7   6        7.10       18.05      8.97 o 
  -7   7   6      199.85      188.43     17.17 o 
  -6   7   6      179.19      200.54     11.17 o 
  -5   7   6      139.56      115.66      9.42 o 
  -4   7   6      159.63      140.56     20.97 o 
  -3   7   6     2339.91     2156.13     45.10 o 
  -2   7   6      516.78      549.30     11.55 o 
  -1   7   6      203.80      214.78      7.42 o 
   0   7   6     1220.71     1184.34     20.33 o 
   1   7   6     2261.60     2153.52     28.64 o 
   2   7   6      256.37      274.84      8.72 o 
   3   7   6      101.49      109.50      6.72 o 
   4   7   6     2611.74     2631.58     44.61 o 
   5   7   6       13.83       16.03      5.40 o 
   6   7   6       66.92       61.82     12.08 o 
   7   7   6      291.96      263.72     20.97 o 
  -8   8   6       18.61       16.44      6.85 o 
  -7   8   6      467.06      472.15     16.32 o 
  -6   8   6      142.95      142.66     11.37 o 
  -5   8   6       44.18       36.49      6.77 o 
  -4   8   6     2047.32     1944.78     37.68 o 
  -3   8   6       69.70       81.56      7.61 o 
  -2   8   6      271.75      312.88      9.96 o 
  -1   8   6      194.13      210.62      6.16 o 
   0   8   6     2306.32     2166.97     32.90 o 
   1   8   6      730.88      678.01     14.93 o 
   2   8   6        6.70        8.66      3.20 o 
   3   8   6     1524.13     1641.59     27.90 o 
   4   8   6        1.32       10.84      4.61 o 
   5   8   6      378.42      355.16     25.81 o 
   6   8   6       39.44       41.11     11.35 o 
   7   8   6       22.61       18.25     10.40 o 
  -7   9   6       40.36       43.42      7.82 o 
  -6   9   6       98.71      101.07     10.37 o 
  -5   9   6      133.46      134.33     13.81 o 
  -4   9   6       97.11      105.45      9.44 o 
  -3   9   6      599.70      595.45     17.61 o 
  -2   9   6       49.40       61.36      5.15 o 
  -1   9   6      937.21      942.86     16.73 o 
   0   9   6      240.08      217.08      6.31 o 
   1   9   6     1023.78      962.57     15.54 o 
   2   9   6      885.51      942.38     16.97 o 
   3   9   6       11.09       22.22      5.37 o 
   4   9   6      427.93      444.66     14.97 o 
   5   9   6      148.14      138.31     13.04 o 
   6   9   6      173.95      191.28     18.47 o 
   7   9   6      122.23      107.06     15.59 o 
  -7  10   6      229.79      245.56     14.45 o 
  -6  10   6       30.77       25.79     10.57 o 
  -5  10   6      201.22      186.46     16.38 o 
  -4  10   6      614.50      549.59     18.38 o 
  -3  10   6        0.52        2.04      5.05 o 
  -2  10   6      627.87      581.63     15.06 o 
  -1  10   6       83.57       90.69      7.06 o 
   0  10   6     1051.76      976.32     17.86 o 
   1  10   6      542.07      502.73     11.01 o 
   2  10   6      121.21       95.21      7.19 o 
   3  10   6       89.21      109.07      9.25 o 
   4  10   6        2.02        1.91      4.93 o 
   5  10   6      258.86      244.11     16.70 o 
   6  10   6       91.93      125.68     21.18 o 
  -6  11   6       30.60       12.92      7.90 o 
  -5  11   6      579.83      550.68     49.73 o 
  -4  11   6      313.82      340.69     14.96 o 
  -3  11   6      557.19      551.47     18.20 o 
  -2  11   6      238.24      246.90     10.51 o 
  -1  11   6     1212.25     1177.74     23.34 o 
   0  11   6       88.58       77.05      6.31 o 
   1  11   6        2.02        5.17      4.01 o 
   2  11   6     1394.41     1447.12     31.69 o 
   3  11   6      136.75      176.63     14.30 o 
   4  11   6      177.83      232.58     12.60 o 
   5  11   6      131.99      148.95     14.95 o 
   6  11   6      263.46      243.53     21.02 o 
  -6  12   6       56.50       55.92      9.84 o 
  -5  12   6        5.54        4.88      6.68 o 
  -4  12   6       71.57       54.06      8.64 o 
  -3  12   6       14.12        7.43      5.70 o 
  -2  12   6      405.42      386.29     13.35 o 
  -1  12   6      105.54       80.92      6.47 o 
   0  12   6      117.75       95.97      8.34 o 
   1  12   6       81.08       84.35      7.83 o 
   2  12   6      334.04      389.81     18.12 o 
   3  12   6      180.80      234.41     13.24 o 
   4  12   6        2.22       14.82      6.51 o 
   5  12   6       95.52       66.58     18.88 o 
  -5  13   6       72.91       61.49     10.01 o 
  -4  13   6      103.30       88.93      9.98 o 
  -3  13   6      159.15      182.80     13.32 o 
  -2  13   6      136.30      121.32      8.42 o 
  -1  13   6      356.53      332.68     15.94 o 
   0  13   6       83.20       94.09      8.57 o 
   1  13   6      280.45      306.90     16.72 o 
   2  13   6      497.90      454.69     17.85 o 
   3  13   6       81.82      110.53     11.30 o 
   4  13   6      485.07      591.40     25.74 o 
  -4  14   6        0.42        6.21      6.49 o 
  -3  14   6        0.72        7.05      5.77 o 
  -2  14   6       33.42       36.45      5.95 o 
  -1  14   6       25.40       11.55      5.91 o 
   0  14   6       48.18       38.01      6.85 o 
   1  14   6        0.20       -5.51      5.51 o 
   2  14   6       28.75       15.41      7.33 o 
   3  14   6       18.71       12.85      7.66 o 
  -1  15   6       31.46       16.13      6.40 o 
   0  15   6      153.12      154.83     11.59 o 
   1  15   6      112.97      130.40     12.66 o 
  -9   1   7      110.71      124.29      7.74 o 
  -8   1   7      764.34      777.00     13.40 o 
  -7   1   7      756.59      796.74     12.11 o 
  -6   1   7        3.61        7.50      2.50 o 
  -5   1   7     4444.56     4319.40     37.74 o 
  -4   1   7      560.71      570.87      8.29 o 
  -3   1   7     3464.62     3063.41     27.98 o 
  -2   1   7    10753.85    10307.03     84.73 o 
  -1   1   7    10012.61    10796.10    125.10 o 
   0   1   7     4579.52     4613.71     41.83 o 
   1   1   7     1111.55     1125.95     12.77 o 
   2   1   7    13357.60    13420.66    140.06 o 
   3   1   7       10.67       15.19      2.43 o 
   4   1   7      236.74      224.38     11.09 o 
   5   1   7     1867.82     1753.65     46.38 o 
   6   1   7      667.64      642.04     19.60 o 
   7   1   7       68.90       75.23      9.43 o 
   8   1   7        0.85        2.59      5.28 o 
  -9   2   7        1.42        0.62      4.28 o 
  -8   2   7       18.98       16.24      4.57 o 
  -7   2   7      194.71      188.01      6.68 o 
  -6   2   7      115.90      130.52      5.78 o 
  -5   2   7        9.33        5.03      2.39 o 
  -4   2   7      641.78      590.18      9.24 o 
  -3   2   7      732.20      859.83     12.14 o 
  -2   2   7     1201.28     1300.79     19.21 o 
  -1   2   7       98.02      148.68      3.56 o 
   0   2   7     5635.49     5748.51     63.16 o 
   1   2   7      641.24      612.32     15.62 o 
   2   2   7      145.40      171.19      3.82 o 
   3   2   7      445.31      487.50      9.92 o 
   4   2   7        0.56       11.34     12.16 o 
   5   2   7       55.82       70.27      5.20 o 
   6   2   7       31.37       39.77      4.39 o 
   7   2   7       78.00       70.45      9.00 o 
   8   2   7       35.86       42.20      8.57 o 
  -9   3   7       73.44       67.60      6.57 o 
  -8   3   7      252.45      244.30      9.34 o 
  -7   3   7     1341.73     1317.74     20.47 o 
  -6   3   7       28.45       23.32      4.61 o 
  -5   3   7     1066.45     1013.71     15.66 o 
  -4   3   7     1404.42     1412.19     18.32 o 
  -3   3   7    13282.76    12747.91    154.19 o 
  -2   3   7     4770.86     4572.17     52.17 o 
  -1   3   7       58.41       74.70      3.05 o 
   0   3   7    10691.77    10755.89    129.94 o 
   1   3   7      259.60      242.34      6.66 o 
   2   3   7      819.75      800.12     11.86 o 
   3   3   7     2868.64     2907.12     34.63 o 
   4   3   7     2213.34     2083.01     30.89 o 
   5   3   7      293.82      251.55     11.52 o 
   6   3   7        1.28        7.57      3.12 o 
   7   3   7      371.90      379.77     11.15 o 
   8   3   7       32.06       36.12     11.81 o 
  -9   4   7        0.48        5.15      4.56 o 
  -8   4   7       97.05       88.86      6.69 o 
  -7   4   7      142.30      140.70      7.49 o 
  -6   4   7      142.18      143.12      8.09 o 
  -5   4   7      310.20      303.05      9.30 o 
  -4   4   7     1006.51      961.47     17.08 o 
  -3   4   7      456.43      601.70     10.98 o 
  -2   4   7      272.34      261.10      6.46 o 
  -1   4   7      302.68      292.83      6.73 o 
   0   4   7     2348.99     2215.66     27.13 o 
   1   4   7     3995.23     3829.14     49.67 o 
   2   4   7      213.54      194.44      6.61 o 
   3   4   7      133.25      139.04      6.12 o 
   4   4   7        5.63       22.33      8.24 o 
   5   4   7      111.90      106.90      8.71 o 
   6   4   7      218.13      224.32     12.24 o 
   7   4   7        0.72       -4.18      4.18 o 
   8   4   7      109.17      110.67      8.68 o 
  -9   5   7       35.56       29.66      5.95 o 
  -8   5   7        8.45       12.30      4.63 o 
  -7   5   7     1634.29     1565.05     26.67 o 
  -6   5   7      228.25      242.51      9.47 o 
  -5   5   7     1246.57     1266.61     27.60 o 
  -4   5   7     1210.54     1193.05     21.69 o 
  -3   5   7     4038.06     3705.65     44.44 o 
  -2   5   7      981.22      918.51     15.70 o 
  -1   5   7      236.72      263.06      6.38 o 
   0   5   7    12181.70    12771.62    138.39 o 
   1   5   7      597.27      527.73     12.63 o 
   2   5   7      833.94      849.77     14.96 o 
   3   5   7     1562.96     1552.50     23.62 o 
   4   5   7     1510.09     1513.87     25.07 o 
   5   5   7       74.50       72.54      9.29 o 
   6   5   7      119.52      133.52     14.51 o 
   7   5   7      745.59      761.51     29.62 o 
   8   5   7       38.61       28.89      6.35 o 
  -8   6   7       15.80       18.13      4.97 o 
  -7   6   7       12.82       13.50      5.18 o 
  -6   6   7      264.47      256.51     11.23 o 
  -5   6   7      149.94      127.65      9.59 o 
  -4   6   7      697.05      704.93     16.09 o 
  -3   6   7      373.56      380.49     11.23 o 
  -2   6   7     2869.40     2785.26     34.53 o 
  -1   6   7      448.61      414.15      8.59 o 
   0   6   7       14.93       13.38      2.65 o 
   1   6   7      969.82      876.57     15.94 o 
   2   6   7       93.60      111.55      5.78 o 
   3   6   7      409.97      403.00     10.92 o 
   4   6   7      810.55      866.53     27.47 o 
   5   6   7      328.94      335.89     18.12 o 
   6   6   7       94.67      101.42     13.47 o 
   7   6   7        0.34       -7.81      7.81 o 
  -8   7   7      183.73      185.99     11.11 o 
  -7   7   7      141.55      159.06     10.72 o 
  -6   7   7       51.97       34.71      5.43 o 
  -5   7   7      701.08      644.07     21.99 o 
  -4   7   7        8.93       11.48     10.10 o 
  -3   7   7     1252.64     1245.97     40.01 o 
  -2   7   7     2172.96     2150.32     32.77 o 
  -1   7   7      974.94     1034.16     16.20 o 
   0   7   7      337.72      377.45     34.03 o 
   1   7   7        0.03        8.42      3.47 o 
   2   7   7     3405.48     3356.54     46.42 o 
   3   7   7      726.89      778.02     14.42 o 
   4   7   7      434.15      454.88     17.47 o 
   5   7   7      718.46      743.22     27.35 o 
   6   7   7      137.68      140.33     15.24 o 
   7   7   7       24.90       30.74     10.66 o 
  -8   8   7       35.58       28.56      6.87 o 
  -7   8   7       18.71       23.76      6.47 o 
  -6   8   7      673.49      661.34     21.19 o 
  -5   8   7      149.57      147.70     10.94 o 
  -4   8   7      275.18      302.62     18.73 o 
  -3   8   7      104.92      112.92      8.83 o 
  -2   8   7     1442.69     1344.08     21.36 o 
  -1   8   7      594.28      549.37     11.24 o 
   0   8   7      432.10      412.94     11.27 o 
   1   8   7     4009.80     3962.41     54.44 o 
   2   8   7       77.25       95.26      5.93 o 
   3   8   7      422.11      413.44     11.41 o 
   4   8   7      291.47      330.90     15.70 o 
   5   8   7        1.24        5.36      6.77 o 
   6   8   7      371.88      372.43     21.70 o 
   7   8   7       14.82       13.95     10.51 o 
  -7   9   7       10.77       14.87      6.30 o 
  -6   9   7        9.72        8.39      6.87 o 
  -5   9   7     1181.32     1189.70     28.97 o 
  -4   9   7       35.72       40.45      7.83 o 
  -3   9   7       20.77       12.36      6.51 o 
  -2   9   7     1142.13     1106.95     21.47 o 
  -1   9   7      529.08      520.15     12.01 o 
   0   9   7      131.62      150.61      8.22 o 
   1   9   7      192.33      216.31      8.99 o 
   2   9   7     1731.96     1612.63     24.73 o 
   3   9   7      255.83      216.01     10.38 o 
   4   9   7       16.37       11.15      8.82 o 
   5   9   7      419.28      477.25     32.45 o 
   6   9   7      232.87      226.01     19.68 o 
  -7  10   7      116.53      155.92     11.89 o 
  -6  10   7      401.62      403.26     17.30 o 
  -5  10   7       45.02       50.65      8.39 o 
  -4  10   7     1158.58     1195.69     28.69 o 
  -3  10   7      193.48      207.59     16.75 o 
  -2  10   7      483.91      489.26     13.98 o 
  -1  10   7     1170.91     1187.19     24.13 o 
   0  10   7      176.02      169.46      7.89 o 
   1  10   7      370.59      406.54     10.84 o 
   2  10   7      135.17      154.87      8.93 o 
   3  10   7      500.10      547.99     17.08 o 
   4  10   7      175.32      179.94     26.60 o 
   5  10   7       42.75       62.99     17.10 o 
   6  10   7      206.97      263.29     21.77 o 
  -6  11   7       14.98       19.19      7.52 o 
  -5  11   7        3.98       -4.11      5.93 o 
  -4  11   7        0.64       -4.94      4.94 o 
  -3  11   7      317.50      297.53     13.93 o 
  -2  11   7      237.81      192.84     10.17 o 
  -1  11   7       14.32       18.74      4.89 o 
   0  11   7       68.72       78.31      6.31 o 
   1  11   7      197.05      167.56     11.24 o 
   2  11   7      263.80      234.55     13.58 o 
   3  11   7       10.11        5.04      6.95 o 
   4  11   7      243.39      281.85     16.96 o 
   5  11   7      127.32      154.42     22.98 o 
  -5  12   7       24.01       12.64      7.00 o 
  -4  12   7      766.44      724.69     22.62 o 
  -3  12   7      104.51      126.73     11.06 o 
  -2  12   7       90.95       99.57      9.47 o 
  -1  12   7      510.49      533.32     14.07 o 
   0  12   7       96.67       96.93      8.25 o 
   1  12   7      576.65      633.43     24.05 o 
   2  12   7      168.53      193.97     13.05 o 
   3  12   7      247.41      254.16     13.56 o 
   4  12   7       76.42       90.45     35.85 o 
   5  12   7       89.07       98.07     20.56 o 
  -5  13   7       28.18       44.21      8.60 o 
  -4  13   7       23.30       33.04      8.89 o 
  -3  13   7       92.32       64.21      9.26 o 
  -2  13   7       40.28       54.29      6.40 o 
  -1  13   7        0.33       -0.97      4.19 o 
   0  13   7      142.65      149.64     15.95 o 
   1  13   7      156.26      189.74     13.37 o 
   2  13   7        5.53        9.86      6.32 o 
   3  13   7       25.25       22.66      8.02 o 
   4  13   7      210.72      177.34     16.55 o 
  -3  14   7       56.76       68.14      8.61 o 
  -2  14   7      185.41      183.41     10.49 o 
  -1  14   7      248.32      257.39     19.07 o 
   0  14   7        2.48        3.49      5.60 o 
   1  14   7      308.75      313.03     16.01 o 
   2  14   7        0.49       -0.74      6.44 o 
  -9   0   8        1.32        1.30      5.26 o 
  -8   0   8     1408.19     1500.32     27.02 o 
  -7   0   8      131.82      137.60      8.14 o 
  -6   0   8      944.60      882.14     17.47 o 
  -5   0   8     4417.31     4471.06     65.86 o 
  -4   0   8     2797.26     2956.41     39.66 o 
  -3   0   8       14.83       19.35      2.81 o 
  -2   0   8       93.71       89.37      9.66 o 
  -1   0   8    15007.52    14383.80    189.46 o 
   0   0   8     1245.99     1229.51     22.42 o 
   1   0   8     7143.02     7971.18    185.28 o 
   2   0   8     6598.25     6367.19    151.73 o 
   3   0   8     3517.48     3696.13     71.42 o 
   4   0   8     1010.17      956.25     44.60 o 
   5   0   8       22.64       33.24      7.42 o 
   6   0   8      902.88      862.01     28.51 o 
   7   0   8       18.85       21.90      8.12 o 
   8   0   8      174.27      162.68     16.69 o 
  -9   1   8        1.28       -2.11      3.29 o 
  -8   1   8        3.34        2.09      3.27 o 
  -7   1   8        3.68        7.86      2.75 o 
  -6   1   8        4.34       13.16      2.75 o 
  -5   1   8       39.10       36.27      3.48 o 
  -4   1   8      216.19      223.40      5.21 o 
  -3   1   8      297.68      346.25      5.84 o 
  -2   1   8       82.90       77.53      2.60 o 
  -1   1   8     4085.48     4629.25     48.84 o 
   0   1   8     1040.89     1094.39     11.51 o 
   1   1   8      107.85      142.65      3.40 o 
   2   1   8       92.29       93.47      5.26 o 
   3   1   8      169.24      161.14      7.97 o 
   4   1   8       90.04       90.36      6.63 o 
   5   1   8      351.67      349.42     11.76 o 
   6   1   8       94.93       90.68      7.96 o 
   7   1   8        1.75        0.27      4.77 o 
   8   1   8       28.42       32.22     10.67 o 
  -9   2   8       11.28        9.88      4.55 o 
  -8   2   8      461.73      462.95     11.92 o 
  -7   2   8        9.06       10.86      3.28 o 
  -6   2   8     1303.96     1316.69     16.11 o 
  -5   2   8     1442.31     1421.80     16.34 o 
  -4   2   8      294.20      278.62      5.74 o 
  -3   2   8     4204.62     4227.34     40.74 o 
  -2   2   8       90.38       80.13      4.30 o 
  -1   2   8     8965.02     9200.53     99.82 o 
   0   2   8        2.85       11.67      1.86 o 
   1   2   8     4230.45     4408.60     49.78 o 
   2   2   8     4351.91     4249.37     44.01 o 
   3   2   8       43.46       60.01      3.34 o 
   4   2   8      959.01      945.56     16.60 o 
   5   2   8      289.08      280.13      8.22 o 
   6   2   8      888.32      850.14     23.19 o 
   7   2   8        6.13        9.29      6.21 o 
   8   2   8      100.40      110.01     13.04 o 
  -9   3   8        6.46       10.31      4.78 o 
  -8   3   8        0.02        2.04      4.73 o 
  -7   3   8       65.30       66.37      5.67 o 
  -6   3   8      278.62      262.38      8.31 o 
  -5   3   8      199.52      223.72      7.15 o 
  -4   3   8       99.84      104.53      4.93 o 
  -3   3   8     1154.96     1193.99     19.36 o 
  -2   3   8     1048.21      936.71     14.02 o 
  -1   3   8      325.21      493.10      7.70 o 
   0   3   8      187.67      198.81      7.73 o 
   1   3   8        1.42       10.03      2.13 o 
   2   3   8     3751.59     3781.75     43.49 o 
   3   3   8        7.87       24.55      3.10 o 
   4   3   8       94.82       95.45      7.79 o 
   5   3   8      252.15      262.68      8.78 o 
   6   3   8       98.08      105.48      6.41 o 
   7   3   8        6.29       12.22      3.59 o 
   8   3   8       60.47       64.74     29.43 o 
  -9   4   8       84.05       88.99      7.43 o 
  -8   4   8       61.79       62.20      6.16 o 
  -7   4   8      698.58      648.54     13.58 o 
  -6   4   8     1353.61     1359.91     26.06 o 
  -5   4   8      273.84      275.96      8.88 o 
  -4   4   8        5.96        5.85      3.27 o 
  -3   4   8     4335.48     4232.20     50.05 o 
  -2   4   8      291.73      238.81      6.38 o 
  -1   4   8     1013.60      923.24     12.45 o 
   0   4   8     1811.04     1748.63     25.26 o 
   1   4   8     3515.69     3527.67     46.45 o 
   2   4   8       38.28       55.01     12.78 o 
   3   4   8      321.06      337.39      7.93 o 
   4   4   8     1364.56     1337.48     27.64 o 
   5   4   8       50.81       50.10      6.86 o 
   6   4   8      258.31      244.33      9.47 o 
   7   4   8       92.29      100.27      8.09 o 
   8   4   8      176.85      165.60     18.55 o 
  -9   5   8      184.38      182.56      9.91 o 
  -8   5   8       56.68       61.45      6.30 o 
  -7   5   8       56.88       58.58      7.85 o 
  -6   5   8       36.39       31.08      5.03 o 
  -5   5   8       71.65       87.00      7.95 o 
  -4   5   8      130.56      138.34      7.92 o 
  -3   5   8      122.60      117.24      5.74 o 
  -2   5   8      102.93       99.61      4.80 o 
  -1   5   8      667.78      797.11     12.66 o 
   0   5   8      112.57      108.81      4.78 o 
   1   5   8      208.05      225.37      7.35 o 
   2   5   8     1176.63     1069.11     17.73 o 
   3   5   8      282.66      305.70      8.28 o 
   4   5   8      386.24      377.09     13.64 o 
   5   5   8      135.56      138.00     13.85 o 
   6   5   8       40.72       42.34     10.11 o 
   7   5   8      179.83      174.24     18.08 o 
   8   5   8        0.36       -1.40      8.11 o 
  -8   6   8       38.50       38.27      5.64 o 
  -7   6   8       36.99       35.71      6.03 o 
  -6   6   8      580.77      556.89     15.74 o 
  -5   6   8      325.87      304.05     12.86 o 
  -4   6   8      197.69      195.74      9.13 o 
  -3   6   8     2468.49     2534.98     57.86 o 
  -2   6   8      142.72      153.99      5.68 o 
  -1   6   8      959.47      859.51     13.90 o 
   0   6   8      505.92      498.62     10.28 o 
   1   6   8     1919.68     1884.19     32.66 o 
   2   6   8     1748.66     1772.17     26.95 o 
   3   6   8       23.26       29.10      3.84 o 
   4   6   8      862.41      951.04     18.81 o 
   5   6   8        0.68       -3.42      6.17 o 
   6   6   8      277.37      277.71     18.91 o 
   7   6   8       40.95       42.45     17.28 o 
  -8   7   8       21.73       26.75      6.64 o 
  -7   7   8      303.60      293.44     12.93 o 
  -6   7   8       68.79       58.48      6.17 o 
  -5   7   8        4.45        4.40      3.16 o 
  -4   7   8       12.71       22.28      5.87 o 
  -3   7   8      764.22      724.60     18.82 o 
  -2   7   8      626.43      620.03     12.29 o 
  -1   7   8       95.47       83.08      4.74 o 
   0   7   8     1741.65     1767.90     24.51 o 
   1   7   8      293.92      274.69      8.96 o 
   2   7   8      405.99      395.43     10.65 o 
   3   7   8     1002.51     1014.25     18.82 o 
   4   7   8      363.26      373.46     12.87 o 
   5   7   8       20.69       37.83      9.80 o 
   6   7   8       53.93       55.94     13.09 o 
   7   7   8      145.91      129.23     16.50 o 
  -8   8   8      196.76      200.96     15.56 o 
  -7   8   8       73.43       57.05      8.01 o 
  -6   8   8      132.92      143.64     11.58 o 
  -5   8   8      364.66      359.12     14.92 o 
  -4   8   8      353.22      353.07     14.20 o 
  -3   8   8      270.76      264.20     13.11 o 
  -2   8   8      405.15      399.55     13.52 o 
  -1   8   8     1872.03     1828.37     25.54 o 
   0   8   8       24.94       29.64      3.83 o 
   1   8   8      126.07      116.31     16.99 o 
   2   8   8      985.79      943.93     18.51 o 
   3   8   8      213.92      215.28      8.78 o 
   4   8   8      317.78      344.85     16.27 o 
   5   8   8        2.60       -3.54      6.96 o 
   6   8   8      453.19      446.80     23.44 o 
   7   8   8        5.32       12.91     15.56 o 
  -7   9   8      153.79      145.64     11.39 o 
  -6   9   8      222.03      201.75     30.08 o 
  -5   9   8      144.09      155.65     11.92 o 
  -4   9   8      653.18      625.53     19.11 o 
  -3   9   8      291.94      261.15     12.21 o 
  -2   9   8      513.05      526.04     13.93 o 
  -1   9   8        7.86        2.56      3.56 o 
   0   9   8     1398.32     1344.63     21.19 o 
   1   9   8      159.56      196.79      9.05 o 
   2   9   8      426.69      476.09     11.71 o 
   3   9   8      236.10      244.31     11.27 o 
   4   9   8       90.89       84.15     10.49 o 
   5   9   8       61.93       80.71     13.05 o 
   6   9   8       19.47       20.12     10.33 o 
  -7  10   8       18.97       20.38      7.17 o 
  -6  10   8        1.05        7.76      8.04 o 
  -5  10   8      107.19       99.90     10.34 o 
  -4  10   8      282.02      265.25     13.33 o 
  -3  10   8       57.53       57.26      7.76 o 
  -2  10   8      170.30      156.86      9.12 o 
  -1  10   8      175.08      208.85     11.76 o 
   0  10   8       16.77        8.56      3.90 o 
   1  10   8      214.17      180.75      7.99 o 
   2  10   8      186.91      185.47     10.57 o 
   3  10   8      335.84      322.66     14.52 o 
   4  10   8       64.41       67.70     16.61 o 
   5  10   8        3.09        5.73     13.34 o 
   6  10   8      218.21      216.80     20.18 o 
  -6  11   8      164.92      148.48     13.34 o 
  -5  11   8      198.83      202.08     14.05 o 
  -4  11   8      426.67      401.85     29.27 o 
  -3  11   8        7.04        8.54      5.85 o 
  -2  11   8     1164.74     1117.53     23.24 o 
  -1  11   8      117.42       83.77      7.52 o 
   0  11   8      166.49      171.08      8.77 o 
   1  11   8      102.15      106.90      9.52 o 
   2  11   8      315.30      358.23     14.49 o 
   3  11   8       53.66       70.06      9.63 o 
   4  11   8        2.69       27.21     11.20 o 
   5  11   8      498.16      495.51     34.93 o 
  -5  12   8       44.88       59.95      9.24 o 
  -4  12   8        1.07        7.95      6.68 o 
  -3  12   8      200.63      203.98     13.57 o 
  -2  12   8      162.15      158.29     13.36 o 
  -1  12   8      170.95      150.80      8.76 o 
   0  12   8       24.38       26.23      5.88 o 
   1  12   8       57.86       51.70      7.79 o 
   2  12   8        6.99        0.32      5.65 o 
   3  12   8        0.06       -2.37      5.39 o 
   4  12   8      190.97      216.34     34.39 o 
  -4  13   8       66.69       47.47      9.15 o 
  -3  13   8      172.08      194.35     13.86 o 
  -2  13   8      626.25      652.26     16.48 o 
  -1  13   8       65.18       72.56      7.01 o 
   0  13   8      174.81      193.95     11.44 o 
   1  13   8      193.44      201.30     13.65 o 
   2  13   8      272.09      275.27     17.66 o 
   3  13   8       71.32       55.59     11.56 o 
  -3  14   8        2.20        8.85      7.05 o 
  -2  14   8       26.07       22.63      5.80 o 
  -1  14   8        2.24        5.80      5.65 o 
   0  14   8       33.52       34.94      7.04 o 
   1  14   8       65.81       58.29      9.37 o 
   2  14   8       11.40       15.06      7.69 o 
  -9   1   9      468.13      518.16     11.55 o 
  -8   1   9        9.26        8.56      3.54 o 
  -7   1   9     1123.09     1157.96     15.51 o 
  -6   1   9     1970.16     2075.23     25.42 o 
  -5   1   9     1360.55     1309.34     15.47 o 
  -4   1   9     3650.65     3458.88     32.20 o 
  -3   1   9      883.42      862.61     10.39 o 
  -2   1   9     7793.40     7722.97     64.56 o 
  -1   1   9     2359.41     2330.11     23.65 o 
   0   1   9     1923.23     1883.14     16.99 o 
   1   1   9    17468.87    17847.44    181.83 o 
   2   1   9       60.48       70.24      4.82 o 
   3   1   9     5063.43     4974.55     65.96 o 
   4   1   9     2192.19     2121.86     33.63 o 
   5   1   9     1516.36     1509.65     29.59 o 
   6   1   9      247.61      232.24     11.13 o 
   7   1   9        2.11        8.53      5.84 o 
   8   1   9      336.37      326.18     14.93 o 
  -9   2   9       18.51       26.80      7.14 o 
  -8   2   9      251.72      281.63      9.54 o 
  -7   2   9      102.33      102.74      5.76 o 
  -6   2   9      251.06      278.01      8.65 o 
  -5   2   9     1571.45     1536.80     17.43 o 
  -4   2   9       60.37       71.42      4.45 o 
  -3   2   9       89.15       65.25      3.30 o 
  -2   2   9      900.82      934.32     15.23 o 
  -1   2   9     6507.88     6817.69     75.20 o 
   0   2   9       82.71       87.04      3.81 o 
   1   2   9      352.73      311.37      5.59 o 
   2   2   9     2437.67     2378.84     26.62 o 
   3   2   9      443.00      427.40     11.28 o 
   4   2   9      167.05      160.46      8.59 o 
   5   2   9      971.05      896.45     20.31 o 
   6   2   9      122.13      126.43      9.07 o 
   7   2   9        6.44       12.48      5.35 o 
   8   2   9        8.19       16.51      6.59 o 
  -9   3   9      387.78      429.26     15.03 o 
  -8   3   9       92.79       88.94      6.73 o 
  -7   3   9      658.29      664.60     13.82 o 
  -6   3   9      324.20      322.93     14.77 o 
  -5   3   9       13.43       21.70      3.21 o 
  -4   3   9     4429.24     4335.35     47.48 o 
  -3   3   9        1.38        8.08      2.90 o 
  -2   3   9     5162.11     5110.25     58.39 o 
  -1   3   9     5800.58     5772.35     58.71 o 
   0   3   9     2218.79     2132.28     29.48 o 
   1   3   9     1857.44     1824.98     26.10 o 
   2   3   9      421.50      453.41      8.48 o 
   3   3   9     5246.05     5241.52     60.91 o 
   4   3   9      349.94      335.44     10.86 o 
   5   3   9      489.03      449.43     14.27 o 
   6   3   9      930.62      906.99     17.49 o 
   7   3   9      261.22      259.16     14.85 o 
   8   3   9      168.42      162.71     20.96 o 
  -9   4   9        2.25        5.34      5.10 o 
  -8   4   9       59.24       74.12      6.51 o 
  -7   4   9       92.21       86.60      6.43 o 
  -6   4   9       11.92        8.96      3.04 o 
  -5   4   9      909.03      888.40     17.39 o 
  -4   4   9       58.43       67.94      4.59 o 
  -3   4   9      186.67      217.23      7.16 o 
  -2   4   9      241.61      245.39      6.60 o 
  -1   4   9     1471.34     1450.21     17.80 o 
   0   4   9       42.09       60.70      4.20 o 
   1   4   9      572.30      593.04     11.77 o 
   2   4   9     1487.07     1494.24     20.27 o 
   3   4   9       58.22       73.66      5.06 o 
   4   4   9      820.56      820.07     27.19 o 
   5   4   9       42.74       48.46      7.08 o 
   6   4   9      186.46      174.70      8.20 o 
   7   4   9      111.24      106.46      7.62 o 
  -8   5   9       45.92       51.92      6.01 o 
  -7   5   9      108.37      120.77      7.31 o 
  -6   5   9      342.42      319.69     16.05 o 
  -5   5   9       83.34       77.74      6.68 o 
  -4   5   9     2074.86     1993.91     31.99 o 
  -3   5   9       19.83       20.51      3.73 o 
  -2   5   9     1999.36     1918.48     29.02 o 
  -1   5   9     2946.03     2795.22     34.21 o 
   0   5   9     2231.50     2199.39     31.58 o 
   1   5   9      776.08      764.56     14.50 o 
   2   5   9       36.58       48.44      3.71 o 
   3   5   9     3663.28     3644.18     59.60 o 
   4   5   9       89.67       84.83      7.94 o 
   5   5   9       58.29       59.35      7.50 o 
   6   5   9      570.94      603.27     25.46 o 
   7   5   9       97.17       93.10     15.88 o 
  -8   6   9       69.38       86.24      8.36 o 
  -7   6   9      401.03      406.84     12.95 o 
  -6   6   9      295.60      282.21     11.32 o 
  -5   6   9       14.45       18.19      4.80 o 
  -4   6   9       85.79       85.88      7.13 o 
  -3   6   9     2290.01     2295.83     35.29 o 
  -2   6   9      574.16      598.73     12.74 o 
  -1   6   9      185.61      181.39      7.20 o 
   0   6   9     2772.18     2724.06     34.75 o 
   1   6   9     2414.27     2440.37     35.30 o 
   2   6   9      412.84      408.18     10.19 o 
   3   6   9       43.82       67.60      6.42 o 
   4   6   9     2732.00     2727.31     48.40 o 
   5   6   9       41.92       39.91      6.99 o 
   6   6   9       27.77       28.95     22.37 o 
   7   6   9      160.61      167.15     10.97 o 
  -8   7   9        0.45       -4.29      5.29 o 
  -7   7   9      204.94      183.93     11.59 o 
  -6   7   9      474.11      467.20     28.65 o 
  -5   7   9        0.54        4.31      4.27 o 
  -4   7   9      230.37      249.58     12.11 o 
  -3   7   9       16.42        5.58      5.67 o 
  -2   7   9     1682.38     1685.91     27.44 o 
  -1   7   9     1266.70     1242.88     18.86 o 
   0   7   9      162.53      164.39      6.47 o 
   1   7   9      587.62      629.02     12.44 o 
   2   7   9        7.14       20.84      3.78 o 
   3   7   9      276.44      255.20     10.77 o 
   4   7   9      189.25      199.57     11.76 o 
   5   7   9      203.18      206.95     16.96 o 
   6   7   9       81.86       92.43     13.78 o 
   7   7   9       66.69       71.53     13.73 o 
  -8   8   9        8.89        0.91      5.28 o 
  -7   8   9      206.69      205.56     12.53 o 
  -6   8   9      478.95      490.21     15.62 o 
  -5   8   9      485.84      440.45     16.39 o 
  -4   8   9      177.27      159.50     11.00 o 
  -3   8   9      801.30      868.45     21.70 o 
  -2   8   9       68.21       98.82      7.35 o 
  -1   8   9      426.18      406.86      9.75 o 
   0   8   9     1795.54     1722.62     24.86 o 
   1   8   9      499.29      525.69     11.73 o 
   2   8   9     1065.22     1089.61     22.86 o 
   3   8   9       35.62       53.20      6.64 o 
   4   8   9      447.03      450.36     28.52 o 
   5   8   9        6.95        2.48      8.74 o 
   6   8   9       46.93       42.91     12.70 o 
  -7   9   9        2.13       -3.25      5.58 o 
  -6   9   9       42.22       39.73     10.41 o 
  -5   9   9      149.11      137.56     11.33 o 
  -4   9   9       11.01       12.03      5.78 o 
  -3   9   9      119.35      103.73      9.24 o 
  -2   9   9       20.51       22.02      5.02 o 
  -1   9   9        5.09        6.72      3.99 o 
   0   9   9       30.61       21.11      3.90 o 
   1   9   9      647.32      671.29     15.89 o 
   2   9   9       95.84       91.00      6.84 o 
   3   9   9       86.24       74.70      9.85 o 
   4   9   9       32.59       25.96     13.82 o 
   5   9   9      279.93      311.95     19.34 o 
   6   9   9        3.27       -2.10      9.25 o 
  -7  10   9       16.09        6.46      6.48 o 
  -6  10   9       31.89       14.91      8.94 o 
  -5  10   9      940.46      974.87     26.48 o 
  -4  10   9       54.93       54.21      8.01 o 
  -3  10   9      164.36      131.48     10.44 o 
  -2  10   9      451.44      464.59     14.87 o 
  -1  10   9     1493.36     1506.68     27.24 o 
   0  10   9       90.73       96.65      6.66 o 
   1  10   9       21.20        6.38      4.23 o 
   2  10   9      913.16      966.29     23.55 o 
   3  10   9       52.40       44.29      9.32 o 
   4  10   9      108.33       90.10     18.83 o 
   5  10   9      191.97      189.36     18.20 o 
  -6  11   9       13.82       10.23      7.73 o 
  -5  11   9        0.20       -1.80      5.91 o 
  -4  11   9       17.13        8.55      6.67 o 
  -3  11   9       38.22       40.19      7.51 o 
  -2  11   9      296.59      267.08     14.70 o 
  -1  11   9      200.30      206.58     10.24 o 
   0  11   9        5.34        3.99      3.88 o 
   1  11   9        1.40       -4.61      4.61 o 
   2  11   9       14.58        5.39      6.60 o 
   3  11   9       30.71        6.87     15.02 o 
   4  11   9       17.42       38.30     16.24 o 
   5  11   9       68.41       65.50     18.95 o 
  -5  12   9      499.63      520.62     22.53 o 
  -4  12   9       41.89       39.10      8.31 o 
  -3  12   9      371.48      379.63     18.43 o 
  -2  12   9      371.00      358.53     13.47 o 
  -1  12   9      479.54      494.92     13.86 o 
   0  12   9      178.50      222.91     10.11 o 
   1  12   9       52.90       57.29      8.07 o 
   2  12   9      758.48      909.27     24.62 o 
   3  12   9        0.05       -2.37      8.04 o 
   4  12   9       19.98       26.86     15.96 o 
  -4  13   9       20.85       18.78      7.48 o 
  -3  13   9        3.19        8.30      6.85 o 
  -2  13   9        2.08       11.50      5.93 o 
  -1  13   9        5.89        5.60      4.90 o 
   0  13   9       36.06       38.66      6.96 o 
   1  13   9        1.05        4.69      6.39 o 
   2  13   9        0.22       -5.80      5.80 o 
   3  13   9        2.36       -8.30      8.34 o 
  -2  14   9       29.83       17.53      4.24 o 
  -1  14   9      167.50      189.48     12.32 o 
   0  14   9      449.51      544.54     17.69 o 
   1  14   9        7.67        7.05      7.00 o 
  -9   0  10      377.86      408.21     20.72 o 
  -8   0  10      765.45      827.22     18.84 o 
  -7   0  10      815.01      820.49     17.86 o 
  -6   0  10        4.96        9.60      3.74 o 
  -5   0  10     5149.74     5377.28     68.56 o 
  -4   0  10      809.30      863.98     15.89 o 
  -3   0  10      298.41      284.40      7.64 o 
  -2   0  10     2860.60     2583.34     39.50 o 
  -1   0  10     1037.77      976.68     17.51 o 
   0   0  10     2264.22     2016.92     35.51 o 
   1   0  10     8098.22     8582.68    125.29 o 
   2   0  10     3704.99     3699.82     70.23 o 
   3   0  10     1153.51     1179.94     29.63 o 
   4   0  10        2.44        8.97      5.97 o 
   5   0  10     1827.89     1766.54     43.73 o 
   6   0  10       27.65       31.73      8.68 o 
   7   0  10       73.67       79.66     18.71 o 
   8   0  10       99.38      120.55     15.64 o 
  -9   1  10        1.19        6.69      4.15 o 
  -8   1  10       27.85       33.40      4.32 o 
  -7   1  10        4.84        2.39      4.63 o 
  -6   1  10        9.15       16.58      2.99 o 
  -5   1  10       99.36      111.34      4.77 o 
  -4   1  10       78.43       75.54      3.69 o 
  -3   1  10      229.72      249.48      5.07 o 
  -2   1  10      622.35      680.10     10.19 o 
  -1   1  10      281.86      333.49      6.56 o 
   0   1  10      452.35      500.77      6.52 o 
   1   1  10      397.63      442.71      8.85 o 
   2   1  10       22.23       42.10      4.58 o 
   3   1  10      544.05      579.07     13.53 o 
   4   1  10       11.80       15.55      4.44 o 
   5   1  10       18.64       39.34      5.81 o 
   6   1  10       20.04       12.89      5.18 o 
   7   1  10        8.81       14.98      6.05 o 
   8   1  10       10.32       -2.04      6.13 o 
  -9   2  10      203.05      247.42     11.49 o 
  -8   2  10      140.02      129.91      7.66 o 
  -7   2  10      639.08      629.42     13.71 o 
  -6   2  10        1.61        1.47      2.43 o 
  -5   2  10     3585.78     3668.99     34.81 o 
  -4   2  10      870.10      862.91     11.70 o 
  -3   2  10      277.89      227.93      5.16 o 
  -2   2  10     3749.51     3769.14     48.94 o 
  -1   2  10       12.21       24.39      3.92 o 
   0   2  10     2373.80     2276.52     25.04 o 
   1   2  10       62.27       65.12      2.89 o 
   2   2  10     2835.30     2703.16     28.90 o 
   3   2  10     2253.40     2238.23     34.06 o 
   4   2  10      115.90      126.94      7.86 o 
   5   2  10     1483.25     1427.93     26.83 o 
   6   2  10        2.72        6.19      4.81 o 
   7   2  10      392.40      385.13     14.83 o 
   8   2  10      150.22      150.52     15.23 o 
  -9   3  10        0.26        8.62      5.01 o 
  -8   3  10       43.78       52.10      5.81 o 
  -7   3  10       82.85       92.19      6.33 o 
  -6   3  10      192.15      202.46      7.71 o 
  -5   3  10     1385.54     1399.04     18.00 o 
  -4   3  10       95.79      119.27      6.17 o 
  -3   3  10      375.93      414.30     12.97 o 
  -2   3  10        1.12        3.88      2.22 o 
  -1   3  10      197.45      171.26      6.45 o 
   0   3  10      156.99      159.70      5.64 o 
   1   3  10      191.32      216.34      5.88 o 
   2   3  10      169.32      169.96      6.18 o 
   3   3  10       70.97       62.08      6.80 o 
   4   3  10      103.99      120.52      7.92 o 
   5   3  10       61.93       73.10      4.93 o 
   6   3  10       29.86       33.95      6.40 o 
   7   3  10       97.61       92.80      9.17 o 
  -9   4  10       19.98       18.70      5.57 o 
  -8   4  10       23.69       21.80      5.08 o 
  -7   4  10      761.08      784.54     15.40 o 
  -6   4  10       61.46       68.91      5.30 o 
  -5   4  10      242.91      261.62     10.92 o 
  -4   4  10     1251.74     1197.53     34.46 o 
  -3   4  10     2887.30     2875.98     36.48 o 
  -2   4  10     1494.71     1516.35     21.22 o 
  -1   4  10        1.11        5.09      2.39 o 
   0   4  10     6347.24     6197.04     78.25 o 
   1   4  10        1.10        0.32      2.41 o 
   2   4  10      491.10      517.58      9.00 o 
   3   4  10     1241.11     1189.29     26.58 o 
   4   4  10      626.06      627.26     15.60 o 
   5   4  10      401.53      415.03     13.62 o 
   6   4  10      401.86      386.99     11.53 o 
   7   4  10      487.99      510.31     33.88 o 
  -8   5  10      305.93      335.53     11.10 o 
  -7   5  10       85.28       80.53      7.48 o 
  -6   5  10      200.32      201.82      9.39 o 
  -5   5  10       26.48       32.84      4.65 o 
  -4   5  10      202.33      198.17      9.38 o 
  -3   5  10      989.74      969.23     16.19 o 
  -2   5  10        0.86        7.08      2.88 o 
  -1   5  10      115.82      110.99      7.01 o 
   0   5  10       24.97       30.22      3.57 o 
   1   5  10      382.78      415.71     10.12 o 
   2   5  10      177.01      173.81      6.01 o 
   3   5  10      646.44      643.17     15.20 o 
   4   5  10      761.11      776.72     20.34 o 
   5   5  10       24.88       24.62      7.27 o 
   6   5  10      232.31      223.91     13.28 o 
   7   5  10        0.02        1.59      5.24 o 
  -8   6  10       28.81       25.46      5.43 o 
  -7   6  10      255.40      268.88     12.60 o 
  -6   6  10      116.82      114.14      8.74 o 
  -5   6  10      394.52      378.72     11.17 o 
  -4   6  10     1247.20     1268.73     23.93 o 
  -3   6  10      598.27      642.52     15.04 o 
  -2   6  10      184.32      208.16     10.94 o 
  -1   6  10       68.91       66.94      4.42 o 
   0   6  10     1692.06     1695.99     26.52 o 
   1   6  10       68.47       68.93      5.28 o 
   2   6  10        7.22       10.45      2.89 o 
   3   6  10      412.33      420.31     13.10 o 
   4   6  10      133.47      149.26     10.32 o 
   5   6  10       63.20       68.10      8.27 o 
   6   6  10        0.02        2.72      8.65 o 
   7   6  10      197.96      228.35     12.31 o 
  -8   7  10      125.95      133.61     10.05 o 
  -7   7  10       10.27       10.83      4.32 o 
  -6   7  10      911.11      877.95     26.28 o 
  -5   7  10      100.20      108.65      8.63 o 
  -4   7  10      147.83      164.61     10.87 o 
  -3   7  10      129.33      130.58      9.33 o 
  -2   7  10       31.44       28.77      4.03 o 
  -1   7  10     1095.87     1064.56     17.19 o 
   0   7  10      440.59      457.40     10.38 o 
   1   7  10       82.00       94.79      5.66 o 
   2   7  10      215.03      201.42      7.28 o 
   3   7  10      598.66      620.02     22.59 o 
   4   7  10      138.65      168.24     11.01 o 
   5   7  10        9.22       18.19      8.55 o 
   6   7  10      189.56      177.51     17.70 o 
  -7   8  10       60.80       61.74      9.44 o 
  -6   8  10       13.95       15.59      5.74 o 
  -5   8  10      829.64      850.55     23.63 o 
  -4   8  10       75.62       88.25     10.07 o 
  -3   8  10      102.62      110.91      9.17 o 
  -2   8  10        6.79        8.32      4.56 o 
  -1   8  10      485.22      469.10     10.83 o 
   0   8  10      218.48      219.01      7.66 o 
   1   8  10      359.09      377.66     18.59 o 
   2   8  10      224.81      245.61      9.26 o 
   3   8  10        7.78       16.54      5.07 o 
   4   8  10       12.75       30.38     13.61 o 
   5   8  10      268.67      296.47     23.88 o 
   6   8  10      137.59      111.20     15.00 o 
  -7   9  10        6.22        8.30      6.56 o 
  -6   9  10       48.52       73.45      9.71 o 
  -5   9  10      330.68      282.76     14.15 o 
  -4   9  10       25.12       31.09      6.83 o 
  -3   9  10      502.87      479.76     16.53 o 
  -2   9  10        1.45        1.53      3.87 o 
  -1   9  10      169.12      177.45      8.80 o 
   0   9  10        5.91        3.90      3.31 o 
   1   9  10      217.38      220.17      8.45 o 
   2   9  10       61.20       64.44      6.34 o 
   3   9  10      356.26      396.47     18.11 o 
   4   9  10       18.59        2.47     11.39 o 
   5   9  10       43.91       37.46     11.30 o 
   6   9  10      127.96      155.58     17.71 o 
  -6  10  10        1.74        1.41      6.45 o 
  -5  10  10      101.75      120.55     11.40 o 
  -4  10  10       77.16       61.05      8.54 o 
  -3  10  10      127.55      126.61     10.81 o 
  -2  10  10      258.56      265.36     10.78 o 
  -1  10  10      260.57      257.07     10.60 o 
   0  10  10        6.87       11.28      4.16 o 
   1  10  10      299.96      286.10      9.76 o 
   2  10  10      374.92      381.51     24.59 o 
   3  10  10        3.92        7.42      6.87 o 
   4  10  10        3.72       20.68     13.08 o 
   5  10  10       50.69       57.67     12.44 o 
  -6  11  10       19.04       14.22      7.77 o 
  -5  11  10       12.96        0.18      6.58 o 
  -4  11  10      171.34      186.02     25.65 o 
  -3  11  10      283.35      285.29     14.16 o 
  -2  11  10       40.03       34.28      6.17 o 
  -1  11  10      632.22      635.21     16.77 o 
   0  11  10       16.32        5.51      4.23 o 
   1  11  10      493.09      474.33     12.83 o 
   2  11  10        2.25        2.35      5.26 o 
   3  11  10       48.16       80.43     11.62 o 
   4  11  10      215.03      234.33     27.26 o 
  -5  12  10       20.99       13.93      7.96 o 
  -4  12  10       24.79       24.36      8.55 o 
  -3  12  10       69.44       87.15     12.57 o 
  -2  12  10       71.65       69.42      8.51 o 
  -1  12  10        0.05       -0.64      4.23 o 
   0  12  10      176.96      138.45     10.22 o 
   1  12  10       43.85       35.48      7.53 o 
   2  12  10       16.40       38.68      9.55 o 
   3  12  10       12.88       29.58     11.15 o 
   4  12  10       28.00      -12.77     12.77 o 
  -4  13  10      269.23      276.83     27.97 o 
  -3  13  10      216.04      209.64     14.61 o 
  -2  13  10      159.67      145.68     10.68 o 
  -1  13  10      396.51      437.77     13.70 o 
   0  13  10      141.72      141.38     10.29 o 
   1  13  10      197.99      203.03     13.51 o 
   2  13  10        5.29        8.74      8.73 o 
  -2  14  10       57.49       66.77      8.72 o 
  -1  14  10        1.07        9.01      6.37 o 
   0  14  10       97.85       93.96     10.85 o 
  -9   1  11        0.09        1.03      3.97 o 
  -8   1  11      848.90      906.93     15.12 o 
  -7   1  11        8.60        5.57      2.55 o 
  -6   1  11     2150.96     2222.24     23.99 o 
  -5   1  11     1762.96     1844.07     20.24 o 
  -4   1  11     3580.96     3580.53     33.49 o 
  -3   1  11     3207.69     3133.32     33.93 o 
  -2   1  11       48.78       70.03      5.16 o 
  -1   1  11     4870.62     4623.00     49.90 o 
   0   1  11      488.82      464.83      9.65 o 
   1   1  11     1354.94     1297.52     27.18 o 
   2   1  11     2143.94     1971.11     29.53 o 
   3   1  11       91.17       89.31      8.85 o 
   4   1  11     2504.63     2404.32     37.54 o 
   5   1  11      251.79      234.00     10.52 o 
   6   1  11      471.08      477.63     15.38 o 
   7   1  11      317.80      318.72     13.78 o 
  -9   2  11       51.07       55.24      6.28 o 
  -8   2  11      409.48      423.54     13.58 o 
  -7   2  11       14.66        8.14      2.81 o 
  -6   2  11      199.40      208.84      6.32 o 
  -5   2  11      585.33      541.99      9.15 o 
  -4   2  11       65.08       67.80      4.65 o 
  -3   2  11     3674.65     3788.85     34.43 o 
  -2   2  11     1800.30     1751.90     25.08 o 
  -1   2  11     1766.58     1591.02     20.61 o 
   0   2  11      128.63      152.60      3.64 o 
   1   2  11     2876.19     2720.52     28.93 o 
   2   2  11     1027.96     1027.14     14.64 o 
   3   2  11      716.32      752.08     16.17 o 
   4   2  11       33.01       45.31      5.81 o 
   5   2  11      258.09      254.63     10.84 o 
   6   2  11       50.13       49.57      7.03 o 
   7   2  11       30.11       32.07      9.01 o 
  -9   3  11       59.72       65.30      6.80 o 
  -8   3  11      649.87      713.38     19.62 o 
  -7   3  11      127.53      145.49     11.48 o 
  -6   3  11      422.57      404.52     13.32 o 
  -5   3  11      120.05      123.24      5.52 o 
  -4   3  11      735.38      730.97     12.70 o 
  -3   3  11     5328.23     5241.21     91.93 o 
  -2   3  11      455.63      448.79     11.25 o 
  -1   3  11     4601.77     4636.67     53.44 o 
   0   3  11     1210.94     1228.85     20.11 o 
   1   3  11     1341.49     1368.14     19.01 o 
   2   3  11     1272.99     1232.37     40.98 o 
   3   3  11      589.86      597.69     14.32 o 
   4   3  11     1857.67     1765.36     41.68 o 
   5   3  11      466.67      471.13     14.44 o 
   6   3  11       18.17       36.14      6.36 o 
   7   3  11      362.26      333.47     16.04 o 
  -8   4  11       12.40       12.60      4.91 o 
  -7   4  11        6.74        8.81      4.36 o 
  -6   4  11      119.40      112.33      6.49 o 
  -5   4  11      540.86      508.75     22.46 o 
  -4   4  11      297.05      272.77      7.88 o 
  -3   4  11      234.51      228.40      7.68 o 
  -2   4  11      319.00      309.17      7.97 o 
  -1   4  11      244.85      269.77      7.08 o 
   0   4  11      590.84      534.68     11.32 o 
   1   4  11      171.75      157.89      6.36 o 
   2   4  11      391.35      412.84     12.39 o 
   3   4  11      188.19      185.71      9.63 o 
   4   4  11      223.62      239.76     10.29 o 
   5   4  11      376.23      352.32     13.41 o 
   6   4  11       55.74       57.98      7.57 o 
   7   4  11        0.51       11.16      7.49 o 
  -8   5  11      220.19      256.69     10.18 o 
  -7   5  11      134.79      153.40      8.77 o 
  -6   5  11      644.00      647.88     23.96 o 
  -5   5  11      112.97      117.07      7.26 o 
  -4   5  11      539.66      524.33     13.97 o 
  -3   5  11     2507.54     2470.24     32.73 o 
  -2   5  11      210.58      211.78     10.03 o 
  -1   5  11     2253.46     2319.54     29.71 o 
   0   5  11      669.12      720.48     14.51 o 
   1   5  11     1769.79     1758.80     27.05 o 
   2   5  11       80.36       75.00      5.70 o 
   3   5  11       26.12       25.61      4.81 o 
   4   5  11      196.54      211.00      9.78 o 
   5   5  11       84.95       75.14      7.52 o 
   6   5  11      109.22      119.18      8.74 o 
   7   5  11       25.89       23.23     10.48 o 
  -8   6  11      136.10      115.88      8.06 o 
  -7   6  11      781.14      777.38     20.28 o 
  -6   6  11        5.55        5.57      4.39 o 
  -5   6  11        0.55        4.77      3.89 o 
  -4   6  11     2284.41     2262.85     36.39 o 
  -3   6  11      816.53      806.30     17.54 o 
  -2   6  11       97.87      104.87      6.25 o 
  -1   6  11     1100.63     1083.77     17.02 o 
   0   6  11      114.34      110.83      7.15 o 
   1   6  11       32.12       47.89      4.98 o 
   2   6  11      670.61      669.93     14.88 o 
   3   6  11     1388.09     1447.30     26.23 o 
   4   6  11      238.94      237.60     10.51 o 
   5   6  11       18.52       12.55      5.35 o 
   6   6  11      235.54      268.02     16.27 o 
   7   6  11      158.33      166.59     11.31 o 
  -8   7  11      155.85      173.19     11.08 o 
  -7   7  11        2.09        8.14      4.90 o 
  -6   7  11      426.14      427.65     13.13 o 
  -5   7  11      562.86      589.84     16.35 o 
  -4   7  11       46.54       38.63      6.76 o 
  -3   7  11      273.31      294.07     14.41 o 
  -2   7  11      616.44      588.89     13.42 o 
  -1   7  11      859.03      863.29     15.04 o 
   0   7  11       35.08       46.39      5.38 o 
   1   7  11      165.14      153.96      7.71 o 
   2   7  11      658.40      686.91     15.70 o 
   3   7  11      173.59      169.74     10.94 o 
   4   7  11      131.53      143.61      9.44 o 
   5   7  11        0.26        4.56      7.58 o 
   6   7  11      202.93      216.44     19.16 o 
  -7   8  11      332.19      341.78     17.80 o 
  -6   8  11       50.26       51.09      7.40 o 
  -5   8  11      300.48      291.31     18.10 o 
  -4   8  11      701.68      579.85     18.43 o 
  -3   8  11        6.25        2.06      4.82 o 
  -2   8  11        6.71        2.43      3.87 o 
  -1   8  11      153.21      193.67      7.38 o 
   0   8  11      802.41      760.52     16.41 o 
   1   8  11       21.54       37.02      4.53 o 
   2   8  11       23.12       25.00      4.84 o 
   3   8  11      493.79      500.27     20.78 o 
   4   8  11       81.65      100.76     12.44 o 
   5   8  11      185.72      214.33     18.06 o 
   6   8  11       37.77       48.91     12.12 o 
  -7   9  11       92.45       80.59      9.28 o 
  -6   9  11       58.65       46.71      8.87 o 
  -5   9  11       71.53       64.73      9.16 o 
  -4   9  11      833.57      838.73     23.42 o 
  -3   9  11      145.99      167.30     11.36 o 
  -2   9  11        0.28        3.39      4.15 o 
  -1   9  11      172.32      183.20      9.14 o 
   0   9  11        0.89       10.09      4.33 o 
   1   9  11      216.32      217.44      8.42 o 
   2   9  11      440.99      491.21     14.23 o 
   3   9  11       21.17        6.16      8.26 o 
   4   9  11       64.74       53.72     15.85 o 
   5   9  11        2.41        4.79      8.81 o 
  -6  10  11       56.12       72.96     10.17 o 
  -5  10  11      201.67      230.67     17.42 o 
  -4  10  11       50.37       42.34      7.88 o 
  -3  10  11       31.90       28.12      6.90 o 
  -2  10  11     1124.30     1147.35     23.38 o 
  -1  10  11      140.75      154.58      9.23 o 
   0  10  11      613.08      645.26     18.97 o 
   1  10  11      713.49      818.89     16.78 o 
   2  10  11      379.92      391.64     24.42 o 
   3  10  11       25.73       37.89     14.39 o 
   4  10  11       18.04       15.16     14.01 o 
   5  10  11      304.50      379.36     22.30 o 
  -5  11  11       79.47       81.08     10.40 o 
  -4  11  11        0.22        1.18      5.93 o 
  -3  11  11      134.77      111.10     10.69 o 
  -2  11  11       15.11       20.08      5.42 o 
  -1  11  11      134.45      131.99      9.19 o 
   0  11  11      150.65      149.38      9.66 o 
   1  11  11        1.77        3.11      5.22 o 
   2  11  11       37.66       15.13      6.71 o 
   3  11  11        3.47       -8.57     12.27 o 
   4  11  11       43.35       16.42     14.92 o 
  -5  12  11      146.99      158.25     13.65 o 
  -4  12  11      135.00      140.68     12.66 o 
  -3  12  11        0.91       -1.75      7.96 o 
  -2  12  11      842.09      845.47     20.92 o 
  -1  12  11        8.65        7.12      5.14 o 
   0  12  11       53.54       62.06      7.46 o 
   1  12  11      362.83      349.12     14.97 o 
   2  12  11      301.41      342.13     30.36 o 
   3  12  11       94.33      102.78     13.80 o 
  -3  13  11       91.67       79.83     10.44 o 
  -2  13  11        0.14       -3.25      7.49 o 
  -1  13  11        1.57       -1.89      6.64 o 
   0  13  11       17.51       21.52      7.08 o 
   1  13  11       22.25       17.57      8.46 o 
   2  13  11       12.08       13.48      8.97 o 
  -9   0  12        3.09        6.44      6.69 o 
  -8   0  12      514.86      490.19     19.31 o 
  -7   0  12      358.07      365.08     13.49 o 
  -6   0  12     5596.01     5666.56     84.15 o 
  -5   0  12       88.28       96.24      7.69 o 
  -4   0  12     3171.31     3320.18     52.07 o 
  -3   0  12     3537.79     3585.02     57.67 o 
  -2   0  12     3459.30     3513.10     52.36 o 
  -1   0  12      157.28      104.22      5.60 o 
   0   0  12      313.20      345.43     22.81 o 
   1   0  12     6230.33     6107.85    123.55 o 
   2   0  12      119.91      147.23     32.01 o 
   3   0  12       28.44       36.24      7.11 o 
   4   0  12      378.19      347.62     16.42 o 
   5   0  12     1427.06     1414.36     39.65 o 
   6   0  12      318.97      323.82     30.27 o 
   7   0  12       76.29       89.48     13.04 o 
  -9   1  12        9.80        7.05      4.80 o 
  -8   1  12      147.67      150.23      8.08 o 
  -7   1  12       96.14       97.51      5.97 o 
  -6   1  12       84.42       89.59      5.52 o 
  -5   1  12      432.04      450.91     11.56 o 
  -4   1  12      209.11      241.88      7.18 o 
  -3   1  12        5.48       16.71      2.77 o 
  -2   1  12      847.59      794.53     11.79 o 
  -1   1  12      416.79      418.99      9.30 o 
   0   1  12        0.07        2.25      2.01 o 
   1   1  12      161.56      204.84      9.19 o 
   2   1  12       92.90      102.24      8.56 o 
   3   1  12        4.37       -0.11      3.45 o 
   4   1  12        6.76        6.42      4.13 o 
   5   1  12       11.11       31.09      5.93 o 
   6   1  12       44.57       47.11      6.88 o 
   7   1  12        4.07        4.21      5.80 o 
  -9   2  12      221.73      186.55     28.26 o 
  -8   2  12      239.71      229.72     16.66 o 
  -7   2  12        8.67        9.22      3.72 o 
  -6   2  12     1155.08     1194.60     17.97 o 
  -5   2  12        0.33        3.92      2.86 o 
  -4   2  12     4442.39     4500.44     47.63 o 
  -3   2  12      712.55      715.39     13.32 o 
  -2   2  12     3680.75     3506.77     78.18 o 
  -1   2  12     2280.09     2239.91     32.83 o 
   0   2  12      496.28      519.40      8.08 o 
   1   2  12     3678.94     3651.29     37.68 o 
   2   2  12       13.54       13.44      3.62 o 
   3   2  12      664.79      675.11     15.47 o 
   4   2  12      568.00      541.18     14.43 o 
   5   2  12      290.43      305.06     11.77 o 
   6   2  12      147.60      143.02     10.15 o 
   7   2  12        4.20        2.53      5.75 o 
  -8   3  12       66.95       63.27      7.45 o 
  -7   3  12       21.77       14.40      5.18 o 
  -6   3  12       34.44       45.79      5.90 o 
  -5   3  12      559.08      550.21     11.21 o 
  -4   3  12      252.91      261.71     10.18 o 
  -3   3  12       14.29       28.71      5.00 o 
  -2   3  12     1983.89     1896.15     29.58 o 
  -1   3  12       57.78       62.49      5.19 o 
   0   3  12      967.22      939.31     14.12 o 
   1   3  12      101.04       96.73      6.28 o 
   2   3  12      352.28      324.38     12.73 o 
   3   3  12        3.80        8.80      3.88 o 
   4   3  12        7.48        6.31      4.26 o 
   5   3  12        1.40        0.20      4.67 o 
   6   3  12       59.71       59.53      7.68 o 
   7   3  12       24.76       42.16      7.22 o 
  -8   4  12      349.07      334.43     16.92 o 
  -7   4  12      289.19      285.37     11.76 o 
  -6   4  12      398.62      437.69     13.36 o 
  -5   4  12       35.71       34.24      5.57 o 
  -4   4  12     1593.42     1600.58     24.42 o 
  -3   4  12      192.76      209.83      9.20 o 
  -2   4  12      818.76      785.50     16.26 o 
  -1   4  12     5392.76     5425.80     70.74 o 
   0   4  12     1241.70     1227.25     20.29 o 
   1   4  12      960.08      982.36     15.52 o 
   2   4  12       14.20       21.44      4.15 o 
   3   4  12     1614.04     1623.51     35.08 o 
   4   4  12      336.94      344.94     12.08 o 
   5   4  12        1.32       -0.80      3.52 o 
   6   4  12      259.35      267.98     12.62 o 
   7   4  12       16.27       12.32      8.39 o 
  -8   5  12       35.02       35.54      7.74 o 
  -7   5  12      618.16      608.43     20.74 o 
  -6   5  12       67.74       62.71      8.90 o 
  -5   5  12      149.24      150.75      9.43 o 
  -4   5  12        0.41        2.87      5.40 o 
  -3   5  12     2412.48     2355.91     36.32 o 
  -2   5  12     2109.86     2083.07     32.43 o 
  -1   5  12      259.21      260.13      8.58 o 
   0   5  12       63.17       77.33      5.44 o 
   1   5  12      185.23      187.92      7.56 o 
   2   5  12        5.23        7.53      3.73 o 
   3   5  12      149.63      194.12      9.91 o 
   4   5  12       16.09       33.17      5.64 o 
   5   5  12       39.21       35.55      6.07 o 
   6   5  12        2.02        6.81      4.03 o 
  -8   6  12      207.02      235.67     31.93 o 
  -7   6  12      238.39      216.43     14.77 o 
  -6   6  12      360.21      359.10     13.72 o 
  -5   6  12       18.00       20.08      5.43 o 
  -4   6  12     1534.83     1548.63     33.53 o 
  -3   6  12      383.85      389.51     18.61 o 
  -2   6  12      296.73      303.83     11.54 o 
  -1   6  12      707.93      762.57     14.53 o 
   0   6  12     1893.74     1722.54     27.39 o 
   1   6  12      729.65      709.71     15.08 o 
   2   6  12        1.22        5.79      3.76 o 
   3   6  12     1078.99     1051.91     21.59 o 
   4   6  12       15.29       12.16      4.73 o 
   5   6  12       69.27       61.45     11.60 o 
   6   6  12      153.29      170.77     13.66 o 
  -7   7  12      669.03      637.70     28.87 o 
  -6   7  12        1.06        6.00      5.17 o 
  -5   7  12      948.42      921.83     25.53 o 
  -4   7  12      212.56      204.72     15.90 o 
  -3   7  12      996.85      911.01     22.22 o 
  -2   7  12       65.79       56.09      6.10 o 
  -1   7  12       30.08       24.46      3.72 o 
   0   7  12      325.37      354.87     10.57 o 
   1   7  12       51.35       56.16      5.49 o 
   2   7  12        4.93        9.07      4.29 o 
   3   7  12       18.24       26.64      5.46 o 
   4   7  12      169.99      195.04     11.93 o 
   5   7  12      101.08      129.43     14.42 o 
   6   7  12       66.67       88.84     17.63 o 
  -7   8  12        0.82        6.81     12.46 o 
  -6   8  12      691.77      731.69     22.96 o 
  -5   8  12       41.59       37.32      9.97 o 
  -4   8  12     1188.65     1165.73     35.49 o 
  -3   8  12       62.51       91.73      8.75 o 
  -2   8  12      840.18      829.12     21.11 o 
  -1   8  12       14.23       18.55      3.68 o 
   0   8  12      295.48      274.02      9.82 o 
   1   8  12     1881.17     1900.13     27.88 o 
   2   8  12        2.52        2.44      4.75 o 
   3   8  12       31.85       22.12      6.75 o 
   4   8  12      437.00      484.37     18.26 o 
   5   8  12      236.19      249.29     15.15 o 
  -7   9  12      227.35      225.29     27.38 o 
  -6   9  12      188.40      205.01     15.01 o 
  -5   9  12      351.60      341.40     20.18 o 
  -4   9  12       83.01       84.81      9.70 o 
  -3   9  12      383.65      345.50     14.48 o 
  -2   9  12      499.99      483.72     13.79 o 
  -1   9  12      502.54      489.94     13.84 o 
   0   9  12      681.47      703.57     16.58 o 
   1   9  12        1.16        0.88      3.50 o 
   2   9  12      640.45      666.99     17.09 o 
   3   9  12       31.58       22.96      8.43 o 
   4   9  12       39.22       41.47      8.33 o 
   5   9  12       45.21       62.79      9.64 o 
  -6  10  12      317.03      312.84     20.50 o 
  -5  10  12       35.78       34.81     11.49 o 
  -4  10  12       15.87       16.69      7.04 o 
  -3  10  12      197.35      217.05     13.08 o 
  -2  10  12      544.20      506.60     15.11 o 
  -1  10  12       19.22       23.85      5.40 o 
   0  10  12       22.08       20.20      6.16 o 
   1  10  12      181.98      187.15     10.10 o 
   2  10  12       65.24       76.97      7.87 o 
   3  10  12       23.60       39.77     11.69 o 
   4  10  12       77.42      111.49     24.19 o 
  -5  11  12      355.46      353.54     34.91 o 
  -4  11  12        0.59        9.53      8.38 o 
  -3  11  12      325.50      347.06     15.63 o 
  -2  11  12      495.46      523.05     15.95 o 
  -1  11  12      188.16      194.60     10.84 o 
   0  11  12      501.46      481.25     15.07 o 
   1  11  12       10.16        4.28      6.13 o 
   2  11  12      360.26      345.60     14.89 o 
   3  11  12        0.46       -7.25     10.16 o 
   4  11  12       84.03       64.94     12.76 o 
  -4  12  12       27.43       25.81      9.82 o 
  -3  12  12        2.32       -5.37      8.30 o 
  -2  12  12        0.46       12.64      6.50 o 
  -1  12  12      105.38      100.08      8.76 o 
   0  12  12       53.53       63.73      7.67 o 
   1  12  12       22.81       24.25      6.53 o 
   2  12  12        0.28       14.96     16.56 o 
   3  12  12       57.31       56.38     11.61 o 
  -3  13  12      164.55      152.81     18.13 o 
  -2  13  12       93.08      116.09     11.72 o 
  -1  13  12      151.63      133.00      9.36 o 
   0  13  12      216.45      229.21     17.79 o 
   1  13  12       13.00       19.66      9.23 o 
  -8   1  13       67.30       56.93      5.73 o 
  -7   1  13       29.99       29.46      5.02 o 
  -6   1  13     1176.43     1215.00     18.37 o 
  -5   1  13     1975.60     1988.17     25.24 o 
  -4   1  13      896.66      908.71     14.55 o 
  -3   1  13      107.32      132.53      5.51 o 
  -2   1  13     3790.68     3898.90     40.95 o 
  -1   1  13      557.81      569.78     14.48 o 
   0   1  13     1490.63     1520.13     29.53 o 
   1   1  13      792.71      713.02     22.64 o 
   2   1  13     2570.58     2574.79     37.29 o 
   3   1  13      481.86      465.65     13.41 o 
   4   1  13       13.66       24.78      5.22 o 
   5   1  13      904.77      860.77     20.15 o 
   6   1  13       36.50       47.75      7.08 o 
   7   1  13      296.86      299.77     13.73 o 
  -8   2  13        1.09        0.49      4.94 o 
  -7   2  13        0.04       -4.10      4.10 o 
  -6   2  13      158.76      150.82      8.12 o 
  -5   2  13       24.63       32.54      4.73 o 
  -4   2  13      908.59      903.03     14.44 o 
  -3   2  13     1078.10     1101.90     21.15 o 
  -2   2  13       64.11       91.55      6.48 o 
  -1   2  13       41.05       52.83      5.11 o 
   0   2  13      292.15      331.93      9.26 o 
   1   2  13      803.61      823.50     27.57 o 
   2   2  13       20.34       27.08      4.23 o 
   3   2  13      106.91      113.20      7.47 o 
   4   2  13      107.48      111.82      7.99 o 
   5   2  13      313.20      311.18     12.51 o 
   6   2  13      124.83      116.72     12.11 o 
   7   2  13       91.61      104.49      9.88 o 
  -8   3  13        3.28       -0.21      5.21 o 
  -7   3  13      773.39      780.45     23.23 o 
  -6   3  13        5.78        4.39      4.38 o 
  -5   3  13        6.90        5.45      4.89 o 
  -4   3  13      729.39      721.35     16.99 o 
  -3   3  13     1895.84     1964.88     31.83 o 
  -2   3  13     5012.90     4972.91     66.51 o 
  -1   3  13      120.70      146.64      7.37 o 
   0   3  13     4626.70     4606.23     71.11 o 
   1   3  13      105.65      117.47      7.50 o 
   2   3  13      574.81      560.98     13.19 o 
   3   3  13     1335.76     1349.06     24.32 o 
   4   3  13     1245.14     1246.77     24.37 o 
   5   3  13      257.26      256.73     11.39 o 
   6   3  13       11.76       20.78      6.16 o 
   7   3  13      102.66      103.44     13.52 o 
  -8   4  13       38.30       24.75      8.43 o 
  -7   4  13       63.36       58.46      7.08 o 
  -6   4  13       45.41       42.17      8.07 o 
  -5   4  13       20.48       22.67      6.97 o 
  -4   4  13      577.13      576.63     15.28 o 
  -3   4  13      311.20      327.89     11.41 o 
  -2   4  13        0.11        1.83      3.97 o 
  -1   4  13      772.72      771.39     17.37 o 
   0   4  13     2370.13     2339.35     40.48 o 
   1   4  13      447.11      440.40     13.25 o 
   2   4  13        5.09        6.88      3.74 o 
   3   4  13        0.72        2.25      2.81 o 
   4   4  13        4.53        6.73      4.77 o 
   5   4  13        0.72        7.14      4.99 o 
   6   4  13        4.96        8.69      5.59 o 
  -8   5  13        2.37       -2.43      3.57 o 
  -7   5  13      828.02      843.16     27.28 o 
  -6   5  13       51.11       50.88      8.39 o 
  -5   5  13       25.55       24.25      7.13 o 
  -4   5  13      449.53      426.55     28.09 o 
  -3   5  13     1695.99     1733.52     29.28 o 
  -2   5  13      651.02      688.18     15.78 o 
  -1   5  13     1478.76     1418.35     28.44 o 
   0   5  13     4135.43     4114.66     55.46 o 
   1   5  13        6.46        4.38      4.42 o 
   2   5  13     2945.50     2845.98     42.25 o 
   3   5  13      437.61      463.02     13.49 o 
   4   5  13      786.21      810.79     19.20 o 
   5   5  13      301.27      321.76     12.82 o 
   6   5  13        7.30       19.04      6.20 o 
  -8   6  13      152.64      169.33     17.82 o 
  -7   6  13       15.54       28.08      8.14 o 
  -6   6  13       55.80       63.36      9.68 o 
  -5   6  13      487.20      426.90     17.12 o 
  -4   6  13      234.62      248.42     12.82 o 
  -3   6  13      437.87      485.11     16.47 o 
  -2   6  13      338.05      347.24     12.87 o 
  -1   6  13     2197.78     2174.77     33.18 o 
   0   6  13      209.79      210.03      8.38 o 
   1   6  13      284.12      273.06     16.50 o 
   2   6  13      341.14      378.97     12.03 o 
   3   6  13      228.48      230.08     10.35 o 
   4   6  13      139.78      135.23      9.33 o 
   5   6  13        2.70       12.98      5.43 o 
   6   6  13      357.16      351.43     18.33 o 
  -7   7  13      165.43      170.26     13.89 o 
  -6   7  13       81.56       94.76     10.85 o 
  -5   7  13      665.25      640.89     21.14 o 
  -4   7  13      915.37      903.40     51.26 o 
  -3   7  13        6.50       12.94      7.43 o 
  -2   7  13     2120.23     2107.91     50.09 o 
  -1   7  13      673.47      683.98     15.41 o 
   0   7  13      799.01      810.22     23.17 o 
   1   7  13      369.65      402.51     14.97 o 
   2   7  13      428.32      386.65     14.37 o 
   3   7  13      668.13      635.53     16.80 o 
   4   7  13        2.58        4.86      5.10 o 
   5   7  13      347.30      393.54     21.19 o 
  -7   8  13        9.00        3.25      8.97 o 
  -6   8  13      311.13      331.19     20.33 o 
  -5   8  13      290.46      284.08     18.33 o 
  -4   8  13      769.67      701.28     26.84 o 
  -3   8  13      331.46      319.22     41.16 o 
  -2   8  13        0.38        0.44      6.46 o 
  -1   8  13      863.26      877.05     18.39 o 
   0   8  13        0.28       12.11      4.39 o 
   1   8  13      792.88      844.62     18.79 o 
   2   8  13      656.05      663.20     19.66 o 
   3   8  13      138.01      161.43     11.76 o 
   4   8  13       17.84       25.56      7.19 o 
   5   8  13       18.96       11.59      9.04 o 
  -6   9  13      464.16      469.64     24.07 o 
  -5   9  13      537.08      521.15     28.40 o 
  -4   9  13       57.84       51.76     10.66 o 
  -3   9  13      115.47      118.48     13.39 o 
  -2   9  13     1317.03     1360.73     38.43 o 
  -1   9  13        0.27        1.69      5.07 o 
   0   9  13       11.27       10.42      4.26 o 
   1   9  13      127.62      152.41      9.48 o 
   2   9  13      423.85      450.49     17.04 o 
   3   9  13       77.82       61.61      9.04 o 
   4   9  13       22.38       20.66      7.67 o 
   5   9  13      155.29      197.29     14.98 o 
  -6  10  13      401.63      393.89     64.38 o 
  -5  10  13       81.69       91.62     15.74 o 
  -4  10  13       60.65       72.89     12.15 o 
  -3  10  13      785.41      774.50     29.11 o 
  -2  10  13        5.20        4.07      6.96 o 
  -1  10  13      489.08      449.89     16.39 o 
   0  10  13       72.87       74.28     10.50 o 
   1  10  13     1220.50     1299.66     25.89 o 
   2  10  13      283.36      295.60     14.79 o 
   3  10  13        9.29       15.47      9.73 o 
   4  10  13      118.56      119.64     12.60 o 
  -5  11  13        4.92       12.92      9.93 o 
  -4  11  13       86.73      102.16     14.92 o 
  -3  11  13       26.84       34.89     10.31 o 
  -2  11  13       73.53       69.19     11.50 o 
  -1  11  13       28.54       31.75      7.50 o 
   0  11  13      241.17      240.11     11.55 o 
   1  11  13        6.74       14.44      6.85 o 
   2  11  13       29.42       35.14      9.89 o 
   3  11  13       39.81       49.75     27.65 o 
  -4  12  13       29.76       35.49     10.87 o 
  -3  12  13      357.56      361.47     21.23 o 
  -2  12  13       77.93       59.44     11.48 o 
  -1  12  13      312.15      321.70     15.54 o 
   0  12  13       33.29       32.07      6.66 o 
   1  12  13      516.25      553.11     24.04 o 
   2  12  13       40.63       17.98     14.29 o 
  -2  13  13       31.92        7.65     14.01 o 
  -1  13  13       86.79       93.27      9.37 o 
   0  13  13       58.14       73.30      9.78 o 
  -8   0  14      217.66      187.74     13.39 o 
  -7   0  14      471.17      451.70     15.72 o 
  -6   0  14       60.68       73.08      7.73 o 
  -5   0  14     1276.09     1276.16     26.52 o 
  -4   0  14      327.03      309.50     23.09 o 
  -3   0  14     1313.49     1384.18     26.50 o 
  -2   0  14       79.27       76.08      6.11 o 
  -1   0  14      307.12      306.02     12.91 o 
   0   0  14     1044.55     1034.57     33.68 o 
   1   0  14     1964.75     1879.68     62.09 o 
   2   0  14     1828.21     1858.73     63.24 o 
   3   0  14     1191.99     1164.57     46.80 o 
   4   0  14      725.80      745.64     31.50 o 
   5   0  14       19.14       16.23      8.25 o 
   6   0  14       59.32       59.21     11.14 o 
  -8   1  14        4.16        7.35      4.20 o 
  -7   1  14        7.08        6.19      3.89 o 
  -6   1  14       48.96       54.07      4.95 o 
  -5   1  14        9.07        4.72      3.12 o 
  -4   1  14      135.52      134.99      5.99 o 
  -3   1  14      125.15      134.90      5.61 o 
  -2   1  14       22.21       25.12      3.74 o 
  -1   1  14       69.05       76.72      6.62 o 
   0   1  14       24.38       28.14      6.14 o 
   1   1  14      260.67      258.19     22.25 o 
   2   1  14      162.56      157.14     16.34 o 
   3   1  14        0.72        4.97      5.39 o 
   4   1  14      162.72      163.08      9.39 o 
   5   1  14       17.01       21.64      5.88 o 
   6   1  14       42.73       44.41      7.40 o 
  -8   2  14      295.47      289.31     12.10 o 
  -7   2  14      164.53      178.97      9.93 o 
  -6   2  14        2.69        3.74      3.37 o 
  -5   2  14      658.96      699.20     13.07 o 
  -4   2  14      177.49      190.09     10.00 o 
  -3   2  14     2993.17     2994.84     44.43 o 
  -2   2  14     1013.87      947.56     18.91 o 
  -1   2  14      934.10     1009.73     19.00 o 
   0   2  14     2320.67     2316.26     34.05 o 
   1   2  14      100.47      119.33     10.80 o 
   2   2  14     1123.04     1129.49     31.40 o 
   3   2  14      116.91       86.68      9.91 o 
   4   2  14      654.02      634.11     16.15 o 
   5   2  14       88.79      103.12     11.43 o 
   6   2  14      371.99      346.60     13.96 o 
  -8   3  14        1.05        1.23      5.15 o 
  -7   3  14        1.68        6.82      5.02 o 
  -6   3  14      206.56      211.23     10.46 o 
  -5   3  14      488.44      517.28     17.42 o 
  -4   3  14       11.09        5.80      4.77 o 
  -3   3  14      595.10      578.29     15.05 o 
  -2   3  14        2.42        5.42      4.29 o 
  -1   3  14       67.15       71.03      5.94 o 
   0   3  14       67.09       83.33      7.03 o 
   1   3  14     1787.89     1775.89     50.99 o 
   2   3  14       11.32       21.41      6.83 o 
   3   3  14        7.35        8.67      5.97 o 
   4   3  14        0.15       -0.66      5.70 o 
   5   3  14       10.28       19.74      5.81 o 
   6   3  14      110.27      102.21      9.65 o 
  -8   4  14      304.16      298.44     13.23 o 
  -7   4  14      223.65      207.68     14.32 o 
  -6   4  14      192.77      199.47     13.66 o 
  -5   4  14      948.04      959.28     25.55 o 
  -4   4  14       36.63       33.38      8.08 o 
  -3   4  14      242.04      259.85     10.67 o 
  -2   4  14     1222.45     1197.79     33.39 o 
  -1   4  14     1922.94     1952.65     31.01 o 
   0   4  14     3019.05     2998.15     50.33 o 
   1   4  14        7.83       14.66      6.01 o 
   2   4  14     3717.04     3754.87     77.77 o 
   3   4  14      217.96      220.63     14.13 o 
   4   4  14      712.04      656.61     16.93 o 
   5   4  14      192.96      208.99     11.48 o 
   6   4  14      368.27      369.71     14.65 o 
  -8   5  14       20.36       12.83     10.62 o 
  -7   5  14      139.09      133.40     12.69 o 
  -6   5  14      349.57      363.16     16.63 o 
  -5   5  14      130.35      138.85     11.62 o 
  -4   5  14      253.28      253.21     13.41 o 
  -3   5  14       68.23       79.37      7.22 o 
  -2   5  14     2062.12     1962.39     31.97 o 
  -1   5  14     1501.59     1529.30     30.44 o 
   0   5  14       11.98       12.75      4.96 o 
   1   5  14      113.96       98.22     10.56 o 
   2   5  14      219.29      223.26     13.87 o 
   3   5  14      184.51      228.21     12.08 o 
   4   5  14       42.92       53.31     11.80 o 
   5   5  14       18.75       27.04      6.15 o 
   6   5  14      117.89      119.79     10.44 o 
  -7   6  14       55.85       44.26     11.32 o 
  -6   6  14      180.95      198.71     14.28 o 
  -5   6  14      684.60      681.59     28.14 o 
  -4   6  14       17.40       19.86      6.68 o 
  -3   6  14      465.51      481.17     18.99 o 
  -2   6  14      489.32      471.06     15.41 o 
  -1   6  14     1184.34     1204.96     26.12 o 
   0   6  14      660.91      701.13     18.39 o 
   1   6  14      105.12       87.69     11.67 o 
   2   6  14     2189.99     2219.68     66.94 o 
   3   6  14        3.15        9.04      6.34 o 
   4   6  14      497.74      504.43     18.01 o 
   5   6  14      142.45      165.10     14.02 o 
  -7   7  14       93.03      131.53     18.45 o 
  -6   7  14       90.51       97.00     22.83 o 
  -5   7  14       87.55       75.92     11.27 o 
  -4   7  14     1529.45     1572.47     43.49 o 
  -3   7  14       58.93       34.91      9.12 o 
  -2   7  14      511.69      443.40     19.94 o 
  -1   7  14      769.20      739.89     19.56 o 
   0   7  14      842.19      879.06     31.05 o 
   1   7  14      415.22      437.26     19.59 o 
   2   7  14      164.06      186.11     15.27 o 
   3   7  14      423.74      439.82     16.66 o 
   4   7  14      135.56      137.13     11.46 o 
   5   7  14        4.47        6.71      6.58 o 
  -6   8  14      141.95      167.90     17.11 o 
  -5   8  14      806.39      803.56     47.70 o 
  -4   8  14      161.99      174.56     36.60 o 
  -3   8  14     1136.22     1073.36     33.92 o 
  -2   8  14       41.04       41.19     10.70 o 
  -1   8  14       95.04      109.22      9.05 o 
   0   8  14      354.86      404.82     14.97 o 
   1   8  14      304.42      308.33     13.55 o 
   2   8  14      144.34      141.90     11.00 o 
   3   8  14      139.34      161.56     12.68 o 
   4   8  14      161.26      177.44     16.31 o 
   5   8  14       28.71       24.86     10.45 o 
  -6   9  14      227.62      227.76     19.82 o 
  -5   9  14      161.57      175.00     17.38 o 
  -4   9  14      577.46      544.59     24.37 o 
  -3   9  14      201.66      192.84     16.51 o 
  -2   9  14      301.45      345.67     21.26 o 
  -1   9  14      550.74      561.03     22.90 o 
   0   9  14      111.09       77.92      8.11 o 
   1   9  14      671.62      707.70     20.80 o 
   2   9  14        0.44        7.53      6.31 o 
   3   9  14      429.71      472.77     21.06 o 
   4   9  14       53.96       59.36     11.79 o 
  -5  10  14      124.80      101.29     14.84 o 
  -4  10  14        0.21        4.98      9.06 o 
  -3  10  14      201.76      196.29     16.94 o 
  -2  10  14        6.77       17.62      8.51 o 
  -1  10  14      178.65      151.56     18.73 o 
   0  10  14      313.86      283.34     18.35 o 
   1  10  14       53.47       44.38      7.63 o 
   2  10  14       37.86       25.87      9.45 o 
   3  10  14        6.89      -17.06     25.88 o 
  -4  11  14      122.83      124.16     15.43 o 
  -3  11  14       95.25      100.60     13.79 o 
  -2  11  14      691.44      754.45     34.10 o 
  -1  11  14      200.18      245.54     17.29 o 
   0  11  14        2.52       18.41      9.38 o 
   1  11  14      709.90      833.64     46.49 o 
   2  11  14      151.24      149.58     21.27 o 
  -3  12  14       29.81       23.72     12.68 o 
  -2  12  14       58.89       74.29     12.59 o 
  -1  12  14       17.85        8.60     15.12 o 
   0  12  14       54.07       50.14     11.19 o 
   1  12  14        0.27       -8.88      8.88 o 
  -8   1  15       27.45       36.45      5.43 o 
  -7   1  15      128.45      145.68      8.05 o 
  -6   1  15      313.30      326.95      9.41 o 
  -5   1  15        1.34        0.56      3.09 o 
  -4   1  15       42.79       43.87      4.28 o 
  -3   1  15      925.02      952.46     16.91 o 
  -2   1  15     1352.08     1340.54     20.48 o 
  -1   1  15       89.02       90.05      8.69 o 
   0   1  15       38.29       37.40      4.57 o 
   1   1  15     1695.16     1463.76    191.00 o 
   2   1  15       18.16       18.53      6.93 o 
   3   1  15      175.72      188.69     30.51 o 
   4   1  15      904.18      846.65     28.89 o 
   5   1  15       39.35       48.35      9.94 o 
   6   1  15       97.18       84.66     12.32 o 
  -8   2  15        7.76       -0.16      5.12 o 
  -7   2  15       23.44       27.34      5.89 o 
  -6   2  15      288.25      269.52     11.37 o 
  -5   2  15      138.22      140.30      9.56 o 
  -4   2  15      178.79      194.22     13.04 o 
  -3   2  15      142.93      137.27      8.53 o 
  -2   2  15       33.31       34.47      5.33 o 
  -1   2  15       58.04       55.38      5.59 o 
   0   2  15      141.49      123.02      6.84 o 
   1   2  15       47.74       59.93      8.98 o 
   2   2  15      227.38      227.20     14.59 o 
   3   2  15      455.93      494.03     20.75 o 
   4   2  15       18.23       20.28      7.33 o 
   5   2  15       40.01       40.70      9.83 o 
   6   2  15       32.61       28.93      9.04 o 
  -8   3  15      612.65      663.85     18.50 o 
  -7   3  15       75.95       75.61      7.84 o 
  -6   3  15      465.27      456.45     17.67 o 
  -5   3  15      264.87      280.32     12.31 o 
  -4   3  15       97.05       97.40      8.23 o 
  -3   3  15        8.40        9.83      4.70 o 
  -2   3  15       25.92       19.74      4.92 o 
  -1   3  15     3163.81     3254.99     46.61 o 
   0   3  15       19.10       21.86      5.32 o 
   1   3  15       42.76       57.24      8.88 o 
   2   3  15      358.28      338.72     20.00 o 
   3   3  15      680.96      695.44     24.90 o 
   4   3  15      334.67      324.01     17.96 o 
   5   3  15       64.74       47.03     13.70 o 
   6   3  15      413.36      423.49     26.76 o 
  -8   4  15       50.19       39.32      7.07 o 
  -7   4  15       66.86       58.63     10.11 o 
  -6   4  15       28.56       26.49      7.89 o 
  -5   4  15       46.17       70.04      9.55 o 
  -4   4  15       76.19       65.82      7.31 o 
  -3   4  15      194.16      209.75      9.74 o 
  -2   4  15       81.70      107.41      7.59 o 
  -1   4  15        1.76       30.79      4.87 o 
   0   4  15      112.29      106.36      9.02 o 
   1   4  15      126.07      145.20     12.64 o 
   2   4  15      107.21      121.09     11.99 o 
   3   4  15       12.99       23.86     11.50 o 
   4   4  15       99.50      106.25     12.43 o 
   5   4  15        0.48        3.81      7.67 o 
   6   4  15        2.83        7.86      8.43 o 
  -7   5  15      177.48      182.23     14.46 o 
  -6   5  15       78.05       93.05     10.77 o 
  -5   5  15      262.94      253.35     17.92 o 
  -4   5  15     1064.91     1037.24     26.78 o 
  -3   5  15       53.85       45.06      5.93 o 
  -2   5  15       53.79       62.48      6.29 o 
  -1   5  15     1729.43     1662.57     32.84 o 
   0   5  15      268.71      256.08     11.40 o 
   1   5  15      443.96      468.32     20.07 o 
   2   5  15     1248.58     1318.28     36.80 o 
   3   5  15     1372.06     1368.46     66.56 o 
   4   5  15      166.30      155.74     14.61 o 
   5   5  15       11.65        4.59      9.03 o 
  -7   6  15       77.73       80.04     11.44 o 
  -6   6  15        2.12        8.03      7.05 o 
  -5   6  15       58.97       68.33      9.94 o 
  -4   6  15      119.73      121.27     11.10 o 
  -3   6  15       79.85       81.93      8.89 o 
  -2   6  15      402.19      391.60     14.42 o 
  -1   6  15      599.92      547.61     16.82 o 
   0   6  15      932.60      889.57     53.61 o 
   1   6  15        0.49        1.66      6.57 o 
   2   6  15        2.22        0.40      6.54 o 
   3   6  15      171.55      196.49     16.02 o 
   4   6  15       54.64       66.11     11.10 o 
   5   6  15      224.55      238.44     22.64 o 
  -7   7  15       10.30        6.82      8.03 o 
  -6   7  15      277.05      289.81     16.51 o 
  -5   7  15       31.23       33.42     13.73 o 
  -4   7  15      435.71      485.26     22.97 o 
  -3   7  15     1277.50     1343.37     39.17 o 
  -2   7  15       21.56       21.12      8.05 o 
  -1   7  15      304.21      288.18     12.41 o 
   0   7  15      150.68      138.84     13.09 o 
   1   7  15      715.45      806.51     27.53 o 
   2   7  15       72.94       74.00     11.09 o 
   3   7  15       14.91       15.37     17.79 o 
   4   7  15      558.44      563.64     24.72 o 
   5   7  15       47.21       15.58     11.10 o 
  -6   8  15        0.03        6.82     10.43 o 
  -5   8  15      301.44      314.00     19.98 o 
  -4   8  15       80.51      104.99     13.60 o 
  -3   8  15      244.28      261.77     18.36 o 
  -2   8  15      247.52      250.10     19.05 o 
  -1   8  15       78.78       77.86      8.28 o 
   0   8  15      209.12      245.67     15.93 o 
   1   8  15       52.05       60.44     10.33 o 
   2   8  15      772.52      766.53     28.21 o 
   3   8  15       79.46      121.09     13.98 o 
   4   8  15        2.16       -9.98     10.83 o 
  -6   9  15      352.36      377.57     31.46 o 
  -5   9  15        2.61       -0.09     10.97 o 
  -4   9  15      102.03      114.19     14.79 o 
  -3   9  15      543.32      549.48     24.50 o 
  -2   9  15      491.28      523.24     23.01 o 
  -1   9  15      193.06      241.25     16.45 o 
   0   9  15      193.33      235.32     15.94 o 
   1   9  15      408.12      416.95     20.70 o 
   2   9  15       10.71       14.12      8.79 o 
   3   9  15       20.74       18.07      9.71 o 
   4   9  15      276.83      302.81     28.89 o 
  -5  10  15      421.08      459.91     24.94 o 
  -4  10  15      104.23       96.14     14.05 o 
  -3  10  15       77.83       76.94     12.68 o 
  -2  10  15      231.24      251.77     18.01 o 
  -1  10  15       16.26       19.30      8.29 o 
   0  10  15      305.35      354.69     31.81 o 
   1  10  15       23.54       30.59      9.84 o 
   2  10  15      433.20      410.29     23.86 o 
   3  10  15      227.30      250.60     28.10 o 
  -4  11  15       83.71       92.64     14.56 o 
  -3  11  15       55.23       68.40     12.22 o 
  -2  11  15       49.92       56.00     11.38 o 
  -1  11  15      192.89      192.28     16.71 o 
   0  11  15       56.57       69.85     31.00 o 
   1  11  15       59.14       48.07     18.73 o 
   2  11  15       65.01       59.74     16.02 o 
  -2  12  15      232.46      232.85     27.02 o 
  -1  12  15        0.21       -4.39     17.64 o 
   0  12  15      501.53      509.85     25.18 o 
  -8   0  16        2.72       -1.43      6.19 o 
  -7   0  16      160.69      175.83     11.76 o 
  -6   0  16      104.53      134.28     10.20 o 
  -5   0  16     1456.23     1457.66     29.95 o 
  -4   0  16     2540.61     2536.36     43.72 o 
  -3   0  16        5.40        0.73      5.54 o 
  -2   0  16     1205.75     1284.32     33.61 o 
  -1   0  16       13.54       20.49      6.38 o 
   1   0  16      322.12      339.09     23.54 o 
   2   0  16      100.69      131.72     18.18 o 
   3   0  16      806.99      814.34     39.83 o 
   4   0  16       82.97       67.89     14.87 o 
   5   0  16       18.55       12.44     11.11 o 
   6   0  16       67.92       73.57     17.28 o 
  -8   1  16        3.59        2.74      4.34 o 
  -7   1  16        0.19       -1.03      4.14 o 
  -6   1  16      231.55      218.49      8.30 o 
  -5   1  16      131.48      142.37      7.02 o 
  -4   1  16        8.24       12.11      4.01 o 
  -3   1  16      416.82      423.66     11.03 o 
  -2   1  16      144.48      148.45      8.50 o 
  -1   1  16       56.25       45.50      8.45 o 
   0   1  16      263.55      248.63     14.41 o 
   1   1  16      240.61      202.40     49.35 o 
   2   1  16       15.48       25.07      7.34 o 
   3   1  16       86.12       91.91     10.98 o 
   4   1  16      125.93      118.86     13.03 o 
   5   1  16        4.45       12.94      7.83 o 
   6   1  16       16.11       14.56      8.65 o 
  -8   2  16        0.91        2.86      5.34 o 
  -7   2  16      869.20      866.66     20.65 o 
  -6   2  16      349.41      390.77     13.29 o 
  -5   2  16      152.05      154.68     10.28 o 
  -4   2  16      733.44      749.27     18.36 o 
  -3   2  16        2.77       30.10      5.77 o 
  -2   2  16      841.75      837.37     18.27 o 
  -1   2  16        3.36        5.72      6.80 o 
   0   2  16      996.56     1052.54     30.44 o 
   1   2  16      453.66      461.89     19.30 o 
   2   2  16      114.86      110.76     11.40 o 
   3   2  16      322.11      320.37     17.02 o 
   4   2  16        0.23        5.78      7.33 o 
   5   2  16      225.87      189.82     23.61 o 
  -7   3  16      111.37      125.48     12.41 o 
  -6   3  16      313.71      301.94     15.15 o 
  -5   3  16       42.05       51.00      7.43 o 
  -4   3  16      150.00      153.59     10.03 o 
  -3   3  16      460.85      499.79     14.55 o 
  -2   3  16      166.90      197.49      9.52 o 
  -1   3  16      271.31      266.14      9.90 o 
   0   3  16       45.04       52.83      8.48 o 
   1   3  16     1154.35     1123.09     33.27 o 
   2   3  16      119.51      129.74     20.05 o 
   3   3  16       76.98       75.26     10.41 o 
   4   3  16      538.21      526.59     42.76 o 
   5   3  16       43.46       34.38     12.09 o 
  -7   4  16      642.86      696.87     34.58 o 
  -6   4  16      256.54      247.73     15.07 o 
  -5   4  16      552.77      555.50     19.86 o 
  -4   4  16      561.08      577.29     16.38 o 
  -3   4  16       68.87       61.16      6.74 o 
  -2   4  16      198.28      188.47      9.49 o 
  -1   4  16       50.13       50.02      6.78 o 
   0   4  16      241.41      240.73     14.90 o 
   1   4  16     1044.49     1065.01     31.90 o 
   2   4  16        3.72        4.57      6.31 o 
   3   4  16      293.59      302.42     24.95 o 
   4   4  16        0.01       -0.89      6.98 o 
   5   4  16      293.24      289.98     18.15 o 
  -7   5  16        2.07        8.27      8.08 o 
  -6   5  16       32.90       38.83      9.17 o 
  -5   5  16      191.28      188.71     13.61 o 
  -4   5  16       13.57       13.88      7.47 o 
  -3   5  16       38.79       27.28      5.78 o 
  -2   5  16       59.07       55.98      6.31 o 
  -1   5  16     1402.55     1403.69     29.80 o 
   0   5  16        2.59       18.23      7.58 o 
   1   5  16       20.40       16.28      8.00 o 
   2   5  16       30.65       28.21      8.42 o 
   3   5  16      111.60      133.74     13.60 o 
   4   5  16       51.65       70.22     11.07 o 
   5   5  16       91.95      102.74     13.10 o 
  -7   6  16      255.49      252.39     17.23 o 
  -6   6  16       20.55       15.22      7.78 o 
  -5   6  16      530.65      496.12     23.34 o 
  -4   6  16      692.23      683.31     27.89 o 
  -3   6  16       10.99       13.01      6.39 o 
  -2   6  16      764.83      772.30     21.03 o 
  -1   6  16       82.09       83.94     10.21 o 
   0   6  16      357.63      354.76     18.29 o 
   1   6  16      350.07      333.81     25.04 o 
   2   6  16        6.69        7.71      7.59 o 
   3   6  16      393.44      437.45     26.67 o 
   4   6  16      147.45      146.19     15.13 o 
   5   6  16      172.25      182.65     17.02 o 
  -6   7  16        7.41        1.54      7.48 o 
  -5   7  16      335.02      322.18     16.23 o 
  -4   7  16      412.41      423.10     21.64 o 
  -3   7  16      314.93      356.45     20.13 o 
  -2   7  16       47.97       59.46     10.80 o 
  -1   7  16     1308.39     1270.26     28.56 o 
   0   7  16        1.68        4.10      7.07 o 
   1   7  16       80.96       72.17     11.19 o 
   2   7  16      552.60      572.31     30.98 o 
   3   7  16      205.63      255.51     18.34 o 
   4   7  16        2.99       -6.10      7.62 o 
  -6   8  16        3.10        7.25      9.76 o 
  -5   8  16      185.57      216.00     19.23 o 
  -4   8  16      619.77      668.90     27.95 o 
  -3   8  16        1.56        2.45      7.87 o 
  -2   8  16      460.73      498.68     22.89 o 
  -1   8  16       30.53       20.80      8.33 o 
   0   8  16      186.41      185.61     14.77 o 
   1   8  16      148.56      159.25     15.11 o 
   2   8  16      122.82      121.53     13.93 o 
   3   8  16      169.35      177.29     16.54 o 
   4   8  16       52.46       59.15     11.70 o 
  -5   9  16      198.14      183.00     18.32 o 
  -4   9  16      144.54      130.06     24.98 o 
  -3   9  16      455.99      471.37     36.17 o 
  -2   9  16       15.60        7.32      8.00 o 
  -1   9  16      424.95      454.71     21.62 o 
   0   9  16      101.26      144.67     23.09 o 
   1   9  16      293.90      329.79     19.51 o 
   2   9  16      291.57      298.87     35.28 o 
   3   9  16        0.18       10.20      9.08 o 
  -4  10  16       33.18       23.79     10.89 o 
  -3  10  16        7.39       18.57     11.71 o 
  -2  10  16      191.02      226.74     17.69 o 
  -1  10  16       55.11       66.35     11.22 o 
   0  10  16      123.14      119.47     22.98 o 
   1  10  16       52.30       57.98     11.54 o 
   2  10  16       30.07       32.90     10.51 o 
  -3  11  16      578.99      626.84     36.10 o 
  -2  11  16       25.31       43.43     16.34 o 
  -1  11  16      119.38      136.12     15.11 o 
   0  11  16      576.21      620.52     41.89 o 
   1  11  16       80.66       66.41     21.09 o 
  -7   1  17      672.93      694.42     15.82 o 
  -6   1  17      154.93      136.24      7.33 o 
  -5   1  17      805.76      827.63     17.34 o 
  -4   1  17      518.89      525.27     13.21 o 
  -3   1  17     1881.10     1899.91     27.94 o 
  -2   1  17      660.15      701.02     16.57 o 
  -1   1  17       83.84       80.84      8.78 o 
   0   1  17     1009.70     1021.23     30.69 o 
   1   1  17      565.51      290.30     20.72 o 
   2   1  17      275.69      299.68     16.65 o 
   3   1  17       68.63       70.97     11.11 o 
   4   1  17      305.55      330.50     18.71 o 
   5   1  17        3.65        4.51      7.96 o 
  -7   2  17       50.33       52.98      7.53 o 
  -6   2  17      198.43      224.04     14.85 o 
  -5   2  17      290.30      260.03     12.64 o 
  -4   2  17      125.44      111.29      8.75 o 
  -3   2  17      139.66      137.51      9.34 o 
  -2   2  17       23.96       39.38      5.91 o 
  -1   2  17       46.99       35.30      5.13 o 
   0   2  17       61.84       65.47      9.52 o 
   1   2  17       59.92       74.49     16.55 o 
   2   2  17       20.28       26.42      8.15 o 
   3   2  17       75.57       72.01     24.00 o 
   4   2  17      113.77      104.68     13.10 o 
   5   2  17       11.00       12.16      9.76 o 
  -7   3  17      510.34      509.81     20.72 o 
  -6   3  17        1.62       -6.68      6.68 o 
  -5   3  17     1234.45     1256.76     31.07 o 
  -4   3  17       18.07       11.41      7.71 o 
  -3   3  17      467.87      481.15     14.68 o 
  -2   3  17      160.77      193.14      9.73 o 
  -1   3  17      751.16      749.22     17.06 o 
   0   3  17      471.81      485.13     20.36 o 
   1   3  17        5.35        7.92      6.70 o 
   2   3  17      626.16      596.10     23.93 o 
   3   3  17        8.26       15.26     10.31 o 
   4   3  17      217.20      229.15     27.14 o 
   5   3  17      216.32      223.75     18.42 o 
  -7   4  17       39.39       42.59      9.80 o 
  -6   4  17      104.45      100.47     11.48 o 
  -5   4  17        4.54        6.27      7.09 o 
  -4   4  17        3.94        4.32      5.63 o 
  -3   4  17        6.48        8.17      5.20 o 
  -2   4  17      421.34      396.33     12.92 o 
  -1   4  17        3.29       22.06      6.11 o 
   0   4  17      262.46      246.96     15.49 o 
   1   4  17      106.66       98.86     11.98 o 
   2   4  17       37.10       38.55     10.04 o 
   3   4  17      359.51      382.41     28.47 o 
   4   4  17        1.94        2.64      7.27 o 
   5   4  17       56.26       67.08     19.90 o 
  -7   5  17      412.92      455.56     23.03 o 
  -6   5  17        6.73        3.98      7.24 o 
  -5   5  17      876.09      865.63     29.33 o 
  -4   5  17       19.42       35.56      8.01 o 
  -3   5  17      479.08      499.75     15.14 o 
  -2   5  17      605.76      641.87     20.59 o 
  -1   5  17      655.85      644.07     19.22 o 
   0   5  17       94.99       87.74     23.81 o 
   1   5  17      293.00      251.61     16.96 o 
   2   5  17      434.94      494.25     22.22 o 
   3   5  17       20.75       22.78      8.66 o 
   4   5  17       46.16       39.84      9.10 o 
  -6   6  17       32.84       20.83      8.91 o 
  -5   6  17       85.47      114.58     11.89 o 
  -4   6  17      445.67      478.18     18.68 o 
  -3   6  17        2.18        1.29      6.11 o 
  -2   6  17       76.54       83.05      9.00 o 
  -1   6  17      384.52      407.33     19.64 o 
   0   6  17      575.88      551.68     23.16 o 
   1   6  17      160.87      167.25     15.10 o 
   2   6  17       84.83       91.45     12.51 o 
   3   6  17      171.23      214.30     17.47 o 
   4   6  17       11.84       14.52     15.46 o 
  -6   7  17        0.59       13.88      8.51 o 
  -5   7  17      173.39      161.99     13.69 o 
  -4   7  17        0.52       -0.54      8.60 o 
  -3   7  17      835.01      857.13     30.59 o 
  -2   7  17      494.28      479.11     22.31 o 
  -1   7  17       27.65       22.36      8.48 o 
   0   7  17      250.47      243.84     16.65 o 
   1   7  17       65.30       72.42     11.64 o 
   2   7  17      179.77      195.00     17.13 o 
   3   7  17      111.96      100.27     13.51 o 
   4   7  17        2.23       -1.68      8.36 o 
  -5   8  17        0.31       -0.30      8.94 o 
  -4   8  17      317.10      298.26     20.39 o 
  -3   8  17      139.90      156.92     15.78 o 
  -2   8  17      144.60      143.24     24.58 o 
  -1   8  17      245.68      233.78     28.40 o 
   0   8  17       97.72      125.50     13.96 o 
   1   8  17      421.40      464.55     22.55 o 
   2   8  17        2.19        7.65     13.68 o 
   3   8  17      223.36      247.11     26.12 o 
  -4   9  17       15.98       26.12     14.71 o 
  -3   9  17      249.66      214.23     18.71 o 
  -2   9  17        2.51        5.99      8.64 o 
  -1   9  17       31.38       31.02     17.16 o 
   0   9  17      515.06      608.03     40.20 o 
   1   9  17       32.61       45.63     26.70 o 
   2   9  17        2.99       -4.52      9.85 o 
  -3  10  17      371.18      397.59     25.89 o 
  -2  10  17       90.32       89.51     14.19 o 
  -1  10  17       25.37       32.00     16.64 o 
   0  10  17        5.18      -10.34     14.48 o 
   1  10  17      348.30      435.29     36.12 o 
  -7   0  18       44.35       47.30     10.04 o 
  -6   0  18     1076.60     1116.46     26.67 o 
  -5   0  18       23.39       24.67      6.55 o 
  -4   0  18      900.77      886.48     29.71 o 
  -3   0  18     3446.64     3478.72     73.94 o 
  -2   0  18       53.18       36.13      8.40 o 
  -1   0  18      580.35      580.40     31.99 o 
   0   0  18       97.93        7.95      4.00 o 
   1   0  18     2317.12     2162.62     74.43 o 
   2   0  18       16.48        8.75     11.07 o 
   3   0  18      258.57      248.39     26.56 o 
   4   0  18      306.11      311.73     27.82 o 
   5   0  18       25.33       17.58     13.21 o 
  -7   1  18       19.41        9.89      4.88 o 
  -6   1  18       16.81       12.47      4.46 o 
  -5   1  18        6.42        3.08      4.61 o 
  -4   1  18      209.62      182.04     10.86 o 
  -3   1  18       59.71       79.04      8.00 o 
  -2   1  18       36.06       31.39      5.69 o 
  -1   1  18        4.01        5.80      6.92 o 
   0   1  18        0.22        6.64      7.57 o 
   1   1  18      104.19      106.01     16.81 o 
   2   1  18       44.65       54.75      9.98 o 
   3   1  18      108.38      114.06     13.39 o 
   4   1  18      121.50      130.77     17.27 o 
   5   1  18        0.02       -0.96      7.43 o 
  -7   2  18       18.97       18.35      8.54 o 
  -6   2  18      904.33      915.23     26.48 o 
  -5   2  18      351.50      368.76     14.53 o 
  -4   2  18      596.08      604.58     17.33 o 
  -3   2  18     1880.61     1848.33     32.62 o 
  -2   2  18      214.13      185.44     10.99 o 
  -1   2  18     1690.49     1689.09     43.70 o 
   0   2  18       24.51       32.13      8.37 o 
   1   2  18     1033.41      984.11     31.64 o 
   2   2  18      561.15      535.87     23.34 o 
   3   2  18      183.23      195.70     16.51 o 
   4   2  18      278.26      278.66     18.03 o 
   5   2  18       23.91       30.50     10.02 o 
  -7   3  18       64.20       66.46     10.69 o 
  -6   3  18       20.38       21.38      8.73 o 
  -5   3  18       37.72       38.45      8.78 o 
  -4   3  18       77.44       78.92      8.54 o 
  -3   3  18      452.26      402.85     13.79 o 
  -2   3  18        1.35        5.15      4.92 o 
  -1   3  18      115.99      110.62     12.21 o 
   0   3  18      302.38      305.69     26.89 o 
   1   3  18      110.31      112.19     12.64 o 
   2   3  18       30.92       35.69      9.11 o 
   3   3  18      267.64      239.17     25.36 o 
   4   3  18      133.68      116.00     13.94 o 
  -6   4  18      515.71      499.29     20.09 o 
  -5   4  18      619.13      657.25     22.25 o 
  -4   4  18      950.95      947.76     25.90 o 
  -3   4  18      461.71      447.98     14.74 o 
  -2   4  18       17.43        9.06      5.11 o 
  -1   4  18     1429.99     1437.45     48.73 o 
   0   4  18        2.96        8.10      7.42 o 
   1   4  18      405.80      375.82     19.31 o 
   2   4  18      665.46      659.50     26.17 o 
   3   4  18      179.66      125.52     53.13 o 
   4   4  18      139.57      164.45     16.24 o 
  -6   5  18       16.37        8.33      8.00 o 
  -5   5  18      144.36      139.14     14.42 o 
  -4   5  18       53.30       57.15     10.53 o 
  -3   5  18        3.87       10.19      5.48 o 
  -2   5  18      380.68      339.34     14.68 o 
  -1   5  18      171.14      182.63     15.61 o 
   0   5  18      746.47      731.34     27.15 o 
   1   5  18      128.97      163.37     15.20 o 
   2   5  18      277.55      248.29     17.25 o 
   3   5  18       11.25        2.02      8.22 o 
   4   5  18       93.60       68.30     25.23 o 
  -6   6  18      226.07      221.70     16.07 o 
  -5   6  18      320.15      348.28     17.24 o 
  -4   6  18      245.91      241.38     18.95 o 
  -3   6  18      357.41      342.86     19.92 o 
  -2   6  18        0.29        1.94      6.09 o 
  -1   6  18      703.07      735.50     39.63 o 
   0   6  18        9.85       12.66      8.22 o 
   1   6  18      229.34      217.11     17.48 o 
   2   6  18       75.13       74.21     12.25 o 
   3   6  18        6.37       15.73      8.49 o 
  -5   7  18      138.55       99.85     13.95 o 
  -4   7  18       58.77       34.66     10.97 o 
  -3   7  18        3.23        0.31      8.46 o 
  -2   7  18      955.30      949.91     35.74 o 
  -1   7  18       12.81        1.44      7.40 o 
   0   7  18       56.23       61.93     10.84 o 
   1   7  18      261.20      266.37     18.70 o 
   2   7  18      580.21      606.56     26.47 o 
   3   7  18       31.21       40.77     11.08 o 
  -5   8  18        5.29       -9.08      9.08 o 
  -4   8  18        6.12       14.20     10.02 o 
  -3   8  18      373.15      367.54     21.72 o 
  -2   8  18      115.11      115.09     14.14 o 
  -1   8  18       73.11       60.04     19.29 o 
   0   8  18       13.12        3.43      9.22 o 
   1   8  18      256.15      288.76     20.00 o 
   2   8  18       16.96       19.84      9.95 o 
  -4   9  18       78.27       36.97     12.58 o 
  -3   9  18       34.62       36.61     18.50 o 
  -2   9  18      255.23      230.15     19.20 o 
  -1   9  18       96.24      123.60     24.53 o 
   0   9  18      185.90      207.97     29.01 o 
   1   9  18       23.42       16.16     10.72 o 
  -2  10  18       62.40       71.82     13.13 o 
  -1  10  18       72.33       63.15     21.75 o 
   0  10  18        0.22      -10.59     15.18 o 
  -6   1  19      455.09      492.07     22.89 o 
  -5   1  19       99.36       97.69     10.88 o 
  -4   1  19     1167.31     1181.19     27.09 o 
  -3   1  19        4.40        2.78      6.12 o 
  -2   1  19     1353.25     1342.23     25.86 o 
  -1   1  19     1630.39     1476.35     64.86 o 
   0   1  19      287.27      253.15     16.12 o 
   1   1  19      439.25      418.16     28.59 o 
   2   1  19       42.91       40.08     12.89 o 
   3   1  19      960.59      935.38     32.86 o 
   4   1  19        0.34       21.13      9.43 o 
  -6   2  19       70.78       77.04     10.83 o 
  -5   2  19        8.20        7.66      6.49 o 
  -4   2  19       22.43       41.11      7.77 o 
  -3   2  19      460.28      407.83     19.38 o 
  -2   2  19       25.27       23.79      5.94 o 
  -1   2  19       44.89       52.25     10.38 o 
   0   2  19        7.16       11.02     10.06 o 
   1   2  19      163.56      123.93     16.86 o 
   2   2  19        3.19       -0.67      7.38 o 
   3   2  19       25.78       40.72     10.13 o 
   4   2  19      180.35      138.54     15.33 o 
  -6   3  19      407.68      400.15     18.99 o 
  -5   3  19        4.10        5.58      7.50 o 
  -4   3  19      909.72      911.24     21.97 o 
  -3   3  19       36.16       40.63      6.85 o 
  -2   3  19     1528.16     1464.73     27.70 o 
  -1   3  19      649.23      624.02     24.83 o 
   0   3  19      103.64      120.03     13.24 o 
   1   3  19      699.05      669.78     26.06 o 
   2   3  19        7.74       16.34      8.59 o 
   3   3  19      228.51      219.28     18.02 o 
   4   3  19       84.03       87.21     14.76 o 
  -6   4  19      139.82      115.49     12.81 o 
  -5   4  19      132.88      128.23     12.71 o 
  -4   4  19        0.49       -0.69      9.03 o 
  -3   4  19       81.00       74.50      8.00 o 
  -2   4  19       23.39       25.89      6.12 o 
  -1   4  19       33.55       29.47     10.88 o 
   0   4  19      268.94      247.37     17.21 o 
   1   4  19       20.29       26.42      9.11 o 
   2   4  19      102.60       93.95     13.15 o 
   3   4  19        0.35        7.25      7.40 o 
   4   4  19       26.79        6.62     11.25 o 
  -6   5  19      562.39      513.88     21.13 o 
  -5   5  19       21.44       26.22      8.68 o 
  -4   5  19      237.19      258.47     15.53 o 
  -3   5  19       41.23       30.73      6.65 o 
  -2   5  19      463.24      433.92     20.89 o 
  -1   5  19      159.28      155.29     25.08 o 
   0   5  19       51.71       48.62     10.74 o 
   1   5  19      686.78      638.75     26.25 o 
   2   5  19       62.14       52.11     15.71 o 
   3   5  19       54.95       67.32     18.89 o 
  -5   6  19      168.25      144.96     13.31 o 
  -4   6  19        3.96        9.85      7.22 o 
  -3   6  19       59.53       45.55     11.10 o 
  -2   6  19      270.79      320.45     18.65 o 
  -1   6  19      220.22      238.20     17.24 o 
   0   6  19       13.26        7.23      8.79 o 
   1   6  19       12.25       26.81     10.12 o 
   2   6  19      256.68      247.90     24.74 o 
   3   6  19        0.20       -1.87      7.70 o 
  -5   7  19        1.00        0.71      7.81 o 
  -4   7  19      176.17      180.92     17.70 o 
  -3   7  19       41.62       55.32     12.14 o 
  -2   7  19      451.51      413.02     33.64 o 
  -1   7  19       64.59       45.20     10.83 o 
   0   7  19       72.89       92.38     12.74 o 
   1   7  19       39.03       30.34     11.18 o 
   2   7  19       69.96       68.31     12.44 o 
  -4   8  19       17.48       14.55     12.23 o 
  -3   8  19       24.73       15.81     10.04 o 
  -2   8  19      149.80      177.27     27.04 o 
  -1   8  19       10.86       20.03     16.60 o 
   0   8  19       92.10       81.38     12.55 o 
   1   8  19        0.31       24.28      9.89 o 
  -3   9  19       18.60       -7.32     14.19 o 
  -2   9  19        7.84        2.16     16.06 o 
  -1   9  19       29.81       26.52     17.04 o 
   0   9  19      349.81      368.82     35.61 o 
  -6   0  20       57.97       63.34      8.88 o 
  -5   0  20      622.97      621.96     26.76 o 
  -4   0  20      321.85      354.46     22.61 o 
  -3   0  20     1900.30     1888.52     48.32 o 
  -2   0  20      431.10      387.83     29.77 o 
  -1   0  20       46.02       22.99     13.51 o 
   1   0  20       17.45       31.77     13.58 o 
   2   0  20      477.43      381.88     28.94 o 
   3   0  20      560.32      529.00     34.77 o 
  -6   1  20        2.06        3.08      7.11 o 
  -5   1  20        0.06       -2.58      6.54 o 
  -4   1  20       16.32       20.71      8.29 o 
  -3   1  20       77.62       81.13     11.03 o 
  -2   1  20        2.74        0.37     16.55 o 
  -1   1  20       62.08       61.87     11.38 o 
   0   1  20       75.06       87.73     12.44 o 
   1   1  20        1.34       10.27      4.57 o 
   2   1  20       26.18       14.17      8.35 o 
   3   1  20        3.79       10.17      8.59 o 
  -6   2  20       91.73      110.93     12.65 o 
  -5   2  20      632.93      648.53     19.59 o 
  -4   2  20      448.04      430.37     15.51 o 
  -3   2  20      425.39      465.71     15.19 o 
  -2   2  20      784.85      724.98     28.38 o 
  -1   2  20      232.89      234.62     17.93 o 
   0   2  20     1251.18     1231.42     37.67 o 
   1   2  20       59.26       54.51     10.57 o 
   2   2  20      223.14      208.66     17.70 o 
   3   2  20      281.68      269.97     18.52 o 
  -6   3  20       54.10       66.67     10.89 o 
  -5   3  20        0.21        8.85      7.99 o 
  -4   3  20      227.59      195.21     12.37 o 
  -3   3  20       13.79       14.87      5.95 o 
  -2   3  20        0.84       -4.07      8.45 o 
  -1   3  20      164.71      162.95     19.08 o 
   0   3  20       14.29       12.88      8.88 o 
   1   3  20        7.65        8.66      8.51 o 
   2   3  20       28.66       45.83     11.04 o 
   3   3  20      115.83      106.73     18.02 o 
  -5   4  20      734.24      761.91     24.91 o 
  -4   4  20        1.73        4.61      7.24 o 
  -3   4  20       75.00       79.82      8.36 o 
  -2   4  20      661.39      738.06     28.03 o 
  -1   4  20      302.71      319.51     19.63 o 
   0   4  20      260.94      244.25     17.53 o 
   1   4  20      234.18      219.87     17.85 o 
   2   4  20      608.50      615.95     26.64 o 
   3   4  20       18.43       14.15      8.64 o 
  -5   5  20        0.97       -3.44      7.50 o 
  -4   5  20       69.28       76.24     10.21 o 
  -3   5  20       69.75       78.99      9.98 o 
  -2   5  20       51.72       51.09     10.72 o 
  -1   5  20      122.71      135.08     14.87 o 
   0   5  20        0.01        3.19      8.38 o 
   1   5  20       92.19       82.92     13.12 o 
   2   5  20       25.21       32.27     10.43 o 
  -4   6  20       89.84       86.75     11.07 o 
  -3   6  20       45.42       26.74     10.47 o 
  -2   6  20      268.86      279.36     31.43 o 
  -1   6  20       58.82       63.48     11.82 o 
   0   6  20      180.72      187.42     17.05 o 
   1   6  20        0.20       -4.36      8.84 o 
   2   6  20      344.56      376.41     22.03 o 
  -4   7  20       23.82       25.86     13.10 o 
  -3   7  20       35.83       11.45      9.76 o 
  -2   7  20      145.28      135.04     25.01 o 
  -1   7  20      123.27      123.64     14.81 o 
   0   7  20       17.06       22.04     10.04 o 
   1   7  20       32.25       17.27     10.34 o 
  -3   8  20      125.73      125.70     25.50 o 
  -2   8  20       72.46       55.16     20.80 o 
  -1   8  20        1.65       -5.71     14.25 o 
   0   8  20      257.36      272.40     26.21 o 
  -5   1  21      411.47      466.34     17.24 o 
  -4   1  21       62.47       62.49      8.47 o 
  -3   1  21      956.42      920.37     22.07 o 
  -2   1  21       11.18       11.98      9.27 o 
  -1   1  21      899.66      923.51     32.17 o 
   0   1  21      471.38      429.38     22.29 o 
   1   1  21      123.64      178.73     23.61 o 
   2   1  21      569.53      533.29     25.18 o 
   3   1  21        2.30       10.71     10.47 o 
  -5   2  21       21.15       20.04      7.80 o 
  -4   2  21      109.42       96.95      9.72 o 
  -3   2  21        6.70        0.10      5.87 o 
  -2   2  21        2.98        3.88      9.30 o 
  -1   2  21      338.81      345.95     29.45 o 
   0   2  21       53.04       58.24     11.21 o 
   1   2  21       16.20       22.69      9.40 o 
   2   2  21       75.12       80.29     12.37 o 
  -5   3  21      160.71      177.24     14.33 o 
  -4   3  21      105.80      120.20     12.66 o 
  -3   3  21      437.98      448.25     15.53 o 
  -2   3  21        2.32       -1.30     21.15 o 
  -1   3  21     1020.58     1041.37     34.50 o 
   0   3  21      228.10      251.27     19.54 o 
   1   3  21      226.00      194.71     17.22 o 
   2   3  21      246.87      304.67     20.26 o 
  -5   4  21        2.56       11.33      8.31 o 
  -4   4  21      240.42      219.85     15.36 o 
  -3   4  21       20.99       23.77      7.80 o 
  -2   4  21       42.53       43.87     11.46 o 
  -1   4  21       63.31       62.80     17.30 o 
   0   4  21       35.26       40.05     11.40 o 
   1   4  21       98.32       97.62     14.59 o 
   2   4  21        2.35        0.46      8.62 o 
  -4   5  21      110.15       95.41     13.89 o 
  -3   5  21      283.44      296.16     20.67 o 
  -2   5  21       15.40       23.39     10.34 o 
  -1   5  21      233.55      250.97     18.95 o 
   0   5  21      217.48      218.02     18.83 o 
   1   5  21      129.96      126.19     15.10 o 
  -3   6  21       28.48       10.86     16.84 o 
  -2   6  21      580.69      574.44     40.14 o 
  -1   6  21        0.90        1.86     17.21 o 
   0   6  21       69.85       71.24     12.56 o 
   1   6  21       87.00       98.36     14.73 o 
  -2   7  21       21.92       25.07     18.63 o 
  -1   7  21      225.32      247.54     19.17 o 
   0   7  21       44.38       56.00     12.45 o 
  -5   0  22      105.50      101.40     15.45 o 
  -4   0  22      620.51      559.09     25.53 o 
  -3   0  22       15.38       -1.61     13.49 o 
  -2   0  22       33.02       18.47     14.68 o 
  -1   0  22      487.44      443.63     33.42 o 
   0   0  22      295.14      189.64     24.05 o 
   1   0  22      189.65      172.99     24.16 o 
   2   0  22      106.95      109.16     19.86 o 
  -5   1  22        5.12       15.04     12.28 o 
  -4   1  22       25.79       40.38      8.02 o 
  -3   1  22        0.40        2.59     10.53 o 
  -2   1  22        0.22       13.08     10.33 o 
  -1   1  22       17.52       29.88     10.36 o 
   0   1  22        2.24        7.74      8.51 o 
   1   1  22        4.28        8.83      3.59 o 
   2   1  22        2.36       25.24     11.89 o 
  -4   2  22      388.78      374.41     15.44 o 
  -3   2  22      182.55      177.91     18.15 o 
  -2   2  22      152.55      191.67     18.57 o 
  -1   2  22      287.25      289.31     19.31 o 
   0   2  22      230.52      215.41     18.62 o 
   1   2  22      595.13      572.72     26.64 o 
   2   2  22       33.52       30.54     10.16 o 
  -4   3  22       31.12       19.75      7.46 o 
  -3   3  22       16.39       -0.20     10.12 o 
  -2   3  22        2.50       20.27     10.43 o 
  -1   3  22        0.39        4.51      9.13 o 
   0   3  22       87.98      123.04     18.55 o 
   1   3  22       27.65       18.68     10.38 o 
  -4   4  22      166.77      153.03     13.55 o 
  -3   4  22       92.15       88.97     13.82 o 
  -2   4  22      448.71      406.57     22.60 o 
  -1   4  22       77.34       91.86     14.28 o 
   0   4  22        2.63        8.09      9.97 o 
   1   4  22      737.79      708.17     37.92 o 
  -3   5  22       37.81       27.58     17.65 o 
  -2   5  22      191.00      238.21     19.77 o 
  -1   5  22       92.04       63.93     22.98 o 
   0   5  22      151.32      149.24     16.97 o 
  -3   1  23       90.32       71.48     14.57 o 
  -2   1  23      264.57      240.32     20.86 o 
  -1   1  23        4.79        9.51      9.57 o 
   0   1  23      345.23      365.44     21.42 o 
  -3   2  23       15.96       26.86     13.19 o 
  -2   2  23       25.80       15.68     10.83 o 
  -1   2  23       10.97        1.95      9.57 o 
   0   2  23       26.66       19.38     11.79 o 
  -3   3  23       65.12       35.34     12.71 o 
  -2   3  23      278.81      255.78     21.10 o 
  -1   3  23        9.81       17.35     10.31 o 
   0   3  23      143.44      118.79     15.54 o 
                                                 
